# Supplementary material for: Characterization of protein cargo of Echinococcus granulosus extracellular vesicles in drug response and its influence on immune response
Source: Parasit Vectors. 2023 Jul 29;16:255. doi: 10.1186/s13071-023-05854-6 (PMC10387209; doi:10.1186/s13071-023-05854-6)
Supplement: Supplementary file 1 — Additional file 1: Tables S1–S3. Proteomic analysis of extracellular vesicles from control and metformin- or ABZSO-treated protoscoleces of Echinococcus granulosus. [file 13071_2023_5854_MOESM1_ESM.xlsx]

## Sheet: Table S1 
Additional file 1. Table S1. Proteomic analysis of extracellular vesicles from control protoscoleces of Echinococcus granulosus.
Identified protein	Functional classification	Uniprot ID	Coverage	Peptides
Myoferlin OS=Echinococcus granulosus GN=EGR_01315 PE=4 SV=1	Vesicle mediated transport/membrane trafficking	W6UYH7	538661131	93
Annexin OS=Echinococcus granulosus GN=EGR_00675 PE=3 SV=1	Calcium homeostasis	W6USW1	504784689	33
Heat shock 70 kDa protein 4 OS=Echinococcus granulosus GN=EGR_08863 PE=3 SV=1	Signal Transduction	U6JIC8	528417819	32
Calpain A OS=Echinococcus granulosus GN=EGR_00412 PE=3 SV=1	Calcium homeostasis	U6J063	493917275	35
Annexin A7 OS=Echinococcus granulosus GN=EGR_06077 PE=4 SV=1	Calcium homeostasis	W6UCS4	726984127	28
Annexin OS=Echinococcus granulosus GN=EGR_00674 PE=3 SV=1	Calcium homeostasis	U6JIM9	586102719	21
Uncharacterized protein OS=Echinococcus granulosus GN=EGR_03176 PE=4 SV=1	Uncharacterized	W6ULE5	416806723	25
Phosphoenolpyruvate carboxykinase [GTP] OS=Echinococcus granulosus GN=EGR_07484 PE=3 SV=1	Metabolism	W6UHV2	582802548	27
Gelsolin OS=Echinococcus granulosus GN=EGR_08065 PE=4 SV=1	General	U6IX85	571428571	24
Multidrug resistance protein OS=Echinococcus granulosus GN=EGR_00511 PE=4 SV=1	Transport of Molecules	W6UVB8	307507987	39
Multidrug resistance protein OS=Echinococcus granulosus GN=EGR_00512 PE=4 SV=1	Transport of Molecules	W6V0Y0	307814992	27
Enolase OS=Echinococcus granulosus GN=EGR_07685 PE=3 SV=1	Metabolism	W6U8C0	253773585	24
Anoctamin OS=Echinococcus granulosus GN=EGR_10154 PE=3 SV=1	Immune System/Host interaction	U6JHY6	290291262	26
Annexin OS=Echinococcus granulosus GN=EGR_04230 PE=3 SV=1	Calcium homeostasis	W6V4D7	243686869	22
Actin cytoplasmic A3 OS=Echinococcus granulosus GN=EGR_09069 PE=3 SV=1	General	U6JLF5	54.4	16
Actin, cytoplasmic 2 OS=Echinococcus granulosus GN=EGR_08301 PE=3 SV=1	General	W6UFA4	517241379	15
*Heat shock cognate protein OS=Echinococcus granulosus GN=EGR_10561 PE=3 SV=1	Signal Transduction	W6U0E5	355960265	20
Calpain OS=Echinococcus granulosus GN=EGR_04488 PE=3 SV=1	Calcium homeostasis	W6UGM0	292786421	24
Hydatid disease diagnostic antigen P-29 OS=Echinococcus granulosus GN=P29 PE=4 SV=1	Antigens	W6V2P2	558823529	15
Peptidyl-prolyl cis-trans isomerase OS=Echinococcus granulosus GN=EGR_03303 PE=3 SV=1	Immune System/Host interaction	U6JRP2	864197531	12
Annexin OS=Echinococcus granulosus GN=EGR_06074 PE=3 SV=1	Calcium homeostasis	W6ULQ6	577419355	19
14-3-3 protein beta:alpha OS=Echinococcus granulosus GN=EGR_10354 PE=3 SV=1	Antigens	U6JGI4	637096774	17
Otoferlin OS=Echinococcus granulosus GN=EGR_02235 PE=4 SV=1	Vesicle mediated transport/membrane trafficking	W6V8E9	176225717	30
Moesin/ezrin/radixin OS=Echinococcus granulosus GN=EGR_01163 PE=4 SV=1	Immune System/Host interaction	W6UQS2	469283276	24
Fructose-bisphosphate aldolase OS=Echinococcus granulosus GN=EGR_00458 PE=3 SV=1	Metabolism	U6IXV3	61707989	20
Estrogen regulated protein EP45 OS=Echinococcus granulosus GN=EGR_01303 PE=3 SV=1	Signal Transduction	U6IXU7	598669623	22
Tegumental protein OS=Echinococcus granulosus GN=EGR_05835 PE=4 SV=1	Antigens	U6JDG7	705555556	16
Sodium/glucose cotransporter OS=Echinococcus granulosus GN=EGR_04438 PE=3 SV=1	Transport of Molecules	W6UGH3	244367418	10
Heat shock protein HSP 90-alpha OS=Echinococcus granulosus GN=EGR_10560 PE=3 SV=1	Signal Transduction	W6UM50	307588076	20
Phosphoglycerate kinase OS=Echinococcus granulosus GN=EGR_05752 PE=3 SV=1	Metabolism	W6UE99	469879518	16
14-3-3 protein OS=Echinococcus granulosus GN=EGR_03128 PE=2 SV=1	Antigens	Q56J98	542510121	15
Severin OS=Echinococcus granulosus GN=EGR_08063 PE=4 SV=1	Calcium homeostasis	W6UUI4	571038251	17
Uncharacterized protein OS=Echinococcus granulosus GN=EGR_01786 PE=4 SV=1	Uncharacterized	W6UNQ7	209140201	19
Major vault protein OS=Echinococcus granulosus GN=EGR_08488 PE=4 SV=1	Immune System/Host interaction	W6UEU0	584980237	14
Phospholipid-transporting ATPase OS=Echinococcus granulosus GN=EGR_10165 PE=3 SV=1	Transport of Molecules	W6U370	231085526	22
Tubulin alpha-1C chain OS=Echinococcus granulosus GN=EGR_08757 PE=3 SV=1	General	W6UDI6	120440468	12
Glutathione S-transferase class-mu isozyme OS=Echinococcus granulosus GN=EGR_04787 PE=3 SV=1	Metabolism	W6UFZ8	432835821	11
Major egg antigen p40 OS=Echinococcus granulosus GN=EGR_03078 PE=3 SV=1	Antigens	U6JBW8	557324841	14
Tubulin beta-3 chain OS=Echinococcus granulosus GN=EGR_03991 PE=3 SV=1	General	W6UJD0	161116112	15
Tegumental protein OS=Echinococcus granulosus GN=EGR_08521 PE=4 SV=1	Antigens	W6U648	484848485	9
Tubulin alpha chain OS=Echinococcus granulosus GN=EGR_00635 PE=3 SV=1	General	W6UST3	326732673	11
*Filamin-A OS=Echinococcus granulosus GN=EGR_01619 PE=4 SV=1	General	W6UY59	91962092	20
Alkaline phosphatase OS=Echinococcus granulosus GN=EGR_08266 PE=3 SV=1	Metabolism	W6U6M0	390243902	14
Calcium-transporting ATPase OS=Echinococcus granulosus GN=EGR_03132 PE=3 SV=1	Calcium homeostasis	W6ULV1	171592775	17
Malate dehydrogenase, cytoplasmic OS=Echinococcus granulosus GN=EGR_08628 PE=4 SV=1	Metabolism	W6U831	351288056	16
Tubulin beta-2 chain OS=Echinococcus granulosus GN=EGR_04395 PE=3 SV=1	General	W6V3X7	255287009	15
*Actin OS=Echinococcus granulosus GN=EGR_05821 PE=3 SV=1	General	W6UMH9	465648855	13
Elongation factor 2 OS=Echinococcus granulosus GN=EGR_01667 PE=4 SV=1	Metabolism	W6UPN1	179843614	16
Glyceraldehyde-3-phosphate dehydrogenase OS=Echinococcus granulosus GN=EGR_05325 PE=3 SV=1	Metabolism	W6V1T8	50	12
Thioredoxin peroxidase OS=Echinococcus granulosus GN=EGR_00209 PE=4 SV=1	Metabolism	U6IUN6	430051813	11
Alpha-actinin, sarcomeric OS=Echinococcus granulosus GN=EGR_01584 PE=4 SV=1	General	W6UY26	260243632	18
Synaptotagmin-14 OS=Echinococcus granulosus GN=EGR_01037 PE=4 SV=1	Vesicle mediated transport/membrane trafficking	W6VAV1	392018779	12
*Uncharacterized protein OS=Echinococcus granulosus GN=EGR_09161 PE=4 SV=1	Uncharacterized	W6UCJ7	516969219	12
Dihydropyrimidinase OS=Echinococcus granulosus GN=EGR_02056 PE=4 SV=1	Metabolism	W6UWT9	26029654	12
Signal recognition particle protein OS=Echinococcus granulosus GN=EGR_05702 PE=3 SV=1	Signal Transduction	W6UF17	142024763	14
Uncharacterized protein OS=Echinococcus granulosus GN=EGR_08893 PE=4 SV=1	Uncharacterized	W6U780	118743867	11
Putative vesicle-associated membrane protein OS=Echinococcus granulosus GN=EGR_01257 PE=4 SV=1	Vesicle mediated transport/membrane trafficking	W6VBD9	506912442	8
Phospholipase D2 OS=Echinococcus granulosus GN=EGR_06664 PE=4 SV=1	Metabolism	W6UAU2	139503689	18
Elongation factor 1-alpha OS=Echinococcus granulosus GN=ef1a PE=3 SV=1	Metabolism	A5LIC3	37.5	14
Syndecan binding protein syntenin OS=Echinococcus granulosus GN=EGR_02526 PE=4 SV=1	Developmental Biology/Cellular migration	U6J7F4	40625	14
14-3-3 protein epsilon OS=Echinococcus granulosus GN=EGR_01834 PE=3 SV=1	Antigens	U6JEE0	360784314	10
Uncharacterized protein OS=Echinococcus granulosus GN=EGR_07135 PE=4 SV=1	Uncharacterized	W6UX03	120782726	14
Sodium/potassium-transporting ATPase subunit alpha OS=Echinococcus granulosus GN=EGR_08003 PE=3 SV=1	Transport of Molecules	W6UUP9	205128205	15
T-cell immunomodulatory protein OS=Echinococcus granulosus GN=EGR_02200 PE=4 SV=1	Immune System/Host interaction	W6V8B8	133113311	8
Thioredoxin reductase 3 OS=Echinococcus granulosus GN=EGR_01749 PE=3 SV=1	Metabolism	W6UPS4	338582677	14
*Ubiquitin OS=Echinococcus granulosus GN=EGR_06107 PE=4 SV=1	Metabolism	W6UDU1	622641509	11
Serine protease inhibitor OS=Echinococcus granulosus GN=EGR_03125 PE=3 SV=1	Metabolism	W6V6R7	234332425	8
Ras protein Rab 2A OS=Echinococcus granulosus GN=EGR_02294 PE=4 SV=1	Vesicle mediated transport/membrane trafficking	U6J6U1	561320755	10
Dipeptidyl peptidase 3 OS=Echinococcus granulosus GN=EGR_02960 PE=3 SV=1	Metabolism	U6J0K1	270380435	14
Triosephosphate isomerase OS=Echinococcus granulosus GN=EGR_08633 PE=3 SV=1	Metabolism	U6JN02	44	9
Major egg antigen OS=Echinococcus granulosus GN=EGR_01883 PE=3 SV=1	Antigens	W6UXT1	453968254	13
*Phospholipid-transporting ATPase OS=Echinococcus granulosus GN=EGR_03952 PE=3 SV=1	Transport of Molecules	W6USD6	118759455	11
Transketolase OS=Echinococcus granulosus GN=EGR_09975 PE=4 SV=1	Metabolism	U6JBX5	31.52	12
Chloride intracellular channel protein 5 OS=Echinococcus granulosus GN=EGR_04447 PE=4 SV=1	Transport of Molecules	W6V3L5	446564885	9
Uncharacterized protein OS=Echinococcus granulosus GN=EGR_05903 PE=4 SV=1	Uncharacterized	W6UCY9	52244898	10
Putative UDP-glucose 4-epimerase OS=Echinococcus granulosus GN=EGR_02665 PE=3 SV=1	Metabolism	W6UN54	322222222	12
Rho GDP-dissociation inhibitor OS=Echinococcus granulosus GN=EGR_03498 PE=4 SV=1	Signal Transduction	W6V5R2	371727749	9
Beta-soluble NSF attachment protein OS=Echinococcus granulosus GN=EGR_00449 PE=4 SV=1	Metabolism	W6VCB5	317725753	7
Synaptotagmin-2 OS=Echinococcus granulosus GN=EGR_00826 PE=4 SV=1	Vesicle mediated transport/membrane trafficking	W6V0A0	259640103	7
Neuronal calcium sensor 2 OS=Echinococcus granulosus GN=EGR_08900 PE=4 SV=1	Calcium homeostasis	W6U4Z2	356020942	7
Rab GDP dissociation inhibitor OS=Echinococcus granulosus GN=EGR_07503 PE=3 SV=1	Vesicle mediated transport/membrane trafficking	U6IW87	380313199	12
*Dynein light chain OS=Echinococcus granulosus GN=EGR_09473 PE=4 SV=1	General	U6IY96	608695652	9
Estradiol 17 beta-dehydrogenase OS=Echinococcus granulosus GN=EGR_09848 PE=4 SV=1	Metabolism	W6U2I8	352380952	14
*UTP--glucose-1-phosphate uridylyltransferase OS=Echinococcus granulosus GN=EGR_01474 PE=4 SV=1	Metabolism	W6UT22	240150094	10
*V-type proton ATPase subunit a OS=Echinococcus granulosus GN=EGR_01798 PE=3 SV=1	Transport of Molecules	U6J7M1	164414414	10
Ubiquitin OS=Echinococcus granulosus GN=EGR_00625 PE=4 SV=1	Metabolism	W6USS6	15625	9
Rhophilin-2 OS=Echinococcus granulosus GN=EGR_09629 PE=4 SV=1	General	W6U351	218934911	11
Uncharacterized protein OS=Echinococcus granulosus GN=EGR_10334 PE=4 SV=1	Uncharacterized	W6U118	218978102	6
*Dynein light chain 2, cytoplasmic OS=Echinococcus granulosus GN=EGR_09469 PE=4 SV=1	General	W6U526	630434783	7
Uncharacterized protein OS=Echinococcus granulosus GN=EGR_05274 PE=4 SV=1	Uncharacterized	W6UFB6	162790698	4
Ras-related protein Rab-14 OS=Echinococcus granulosus GN=EGR_02477 PE=4 SV=1	Vesicle mediated transport/membrane trafficking	W6UPH1	415178571	7
Uncharacterized protein OS=Echinococcus granulosus GN=EGR_00739 PE=4 SV=1	Uncharacterized	W6UR49	258454106	10
DnaJ subfamily A member OS=Echinococcus granulosus GN=EGR_08156 PE=3 SV=1	Signal Transduction	W6U753	28030303	8
Fatty acid binding protein FABP2 OS=Echinococcus granulosus GN=EGR_08627 PE=3 SV=1	Transport of Molecules	U6JIF2	585227273	9
Superoxide dismutase [Cu-Zn] OS=Echinococcus granulosus GN=EGR_01933 PE=3 SV=1	Metabolism	W6V988	406779661	5
*Vacuolar protein sorting-associated protein 4A OS=Echinococcus granulosus GN=EGR_01166 PE=3 SV=1	Vesicle mediated transport/membrane trafficking	W6US13	993723849	8
Rab OS=Echinococcus granulosus GN=EGR_10509 PE=4 SV=1	Vesicle mediated transport/membrane trafficking	U6JDZ7	556603774	11
*Threonyl tRNA synthetase C OS=Echinococcus granulosus GN=EGR_06754 PE=3 SV=1	Metabolism	U6JJ13	154166667	10
*cAMP dependent protein kinase regulatory OS=Echinococcus granulosus GN=EGR_00342 PE=4 SV=1	Signal Transduction	U6IUI1	294277929	9
*Glucose-regulated protein OS=Echinococcus granulosus GN=EGR_06658 PE=3 SV=1	Immune System/Host interaction	W6UK50	64516129	4
*Uncharacterized protein OS=Echinococcus granulosus GN=EGR_03547 PE=4 SV=1	Uncharacterized	W6UK94	277899344	8
*Proteasome subunit alpha type OS=Echinococcus granulosus GN=EGR_05556 PE=3 SV=1	Metabolism	U6J8V5	429787234	8
*Proteasome subunit alpha type OS=Echinococcus granulosus GN=EGR_04632 PE=3 SV=1	Metabolism	U6JM50	38576779	8
Inorganic pyrophosphatase OS=Echinococcus granulosus GN=EGR_01176 PE=4 SV=1	Metabolism	U6J8B6	316326531	7
14-3-3 protein zeta OS=Echinococcus granulosus GN=EGR_03190 PE=3 SV=1	Antigens	U6J5Z8	37109375	9
Alpha-1,4 glucan phosphorylase OS=Echinococcus granulosus GN=EGR_06545 PE=3 SV=1	Metabolism	W6UB03	234042553	13
Antigen EG13 OS=Echinococcus granulosus GN=EGR_05904 PE=4 SV=1	Antigens	W6UE73	115141956	7
Proteasome subunit beta type-5 OS=Echinococcus granulosus GN=EGR_07358 PE=4 SV=1	Metabolism	W6U9V0	270462633	6
Ras-related protein Rab-10 OS=Echinococcus granulosus GN=EGR_03430 PE=4 SV=1	Vesicle mediated transport/membrane trafficking	W6UKC0	45	8
Profilin OS=Echinococcus granulosus GN=EGR_04103 PE=3 SV=1	Immune System/Host interaction	U6JIW0	404761905	3
Transforming protein RhoA OS=Echinococcus granulosus GN=EGR_06100 PE=3 SV=1	Signal Transduction	W6UDK8	502564103	7
Dynein light chain 2, cytoplasmic OS=Echinococcus granulosus GN=EGR_09471 PE=4 SV=1	General	W6U3G1	709677419	7
Uncharacterized protein OS=Echinococcus granulosus GN=EGR_08255 PE=4 SV=1	Uncharacterized	W6U6P0	843023256	3
Nucleoporin NUP53 OS=Echinococcus granulosus GN=EGR_05035 PE=4 SV=1	Transport of Molecules	W6UP25	9367494	8
T-complex protein 1 subunit delta OS=Echinococcus granulosus GN=EGR_00428 PE=3 SV=1	Vesicle mediated transport/membrane trafficking	W6UT85	147762747	9
Programmed cell death 6-interacting protein OS=Echinococcus granulosus GN=EGR_00928 PE=4 SV=1 (ALIX)	Vesicle mediated transport/membrane trafficking	W6VC02	1910299	8
Leucine-rich repeat-containing protein OS=Echinococcus granulosus GN=EGR_04654 PE=4 SV=1	Immune System/Host interaction	W6UG49	120114395	13
Uncharacterized protein OS=Echinococcus granulosus GN=EGR_06921 PE=4 SV=1	Uncharacterized	W6UJ45	139037433	3
Transitional endoplasmic reticulum ATPase OS=Echinococcus granulosus GN=EGR_01043 PE=3 SV=1	Metabolism	W6UQD3	191455696	9
*Regulator of microtubule dynamics protein OS=Echinococcus granulosus GN=EGR_00442 PE=4 SV=1	General	U6J4J7	286956522	6
*Uncharacterized protein OS=Echinococcus granulosus GN=EGR_11068 PE=4 SV=1	Uncharacterized	W6TZB8	562189055	9
*Synaptotagmin-like protein 4 OS=Echinococcus granulosus GN=EGR_02832 PE=4 SV=1	Vesicle mediated transport/membrane trafficking	W6V7E2	121118012	6
Proteasome endopeptidase complex OS=Echinococcus granulosus GN=EGR_03819 PE=3 SV=1	Metabolism	W6UJV1	169741697	6
*Adenosylhomocysteinase OS=Echinococcus granulosus GN=EGR_05478 PE=3 SV=1	Metabolism	W6UFN6	906274206	8
*Prolyl endopeptidase OS=Echinococcus granulosus GN=EGR_04427 PE=4 SV=1	Metabolism	W6UI76	154069767	8
Glutathione S transferase OS=Echinococcus granulosus GN=EGR_04661 PE=3 SV=1	Metabolism	U6JFS3	448780488	9
*Heat shock cognate protein OS=Echinococcus granulosus GN=EGR_04903 PE=3 SV=1	Signal Transduction	W6UGS9	538336052	3
*Phosphatidylinositol-5-phosphate 4-kinase type-2 alpha OS=Echinococcus granulosus GN=EGR_08276 PE=4 SV=1	Metabolism	W6U6N0	193227092	6
*T-complex protein 1 subunit eta OS=Echinococcus granulosus GN=EGR_05007 PE=3 SV=1	Vesicle mediated transport/membrane trafficking	W6V2J0	75876879	8
Calcium-binding protein p22 OS=Echinococcus granulosus GN=EGR_02455 PE=4 SV=1	Calcium homeostasis	W6V843	278787879	5
BRO1 domain-containing protein BROX OS=Echinococcus granulosus GN=EGR_03882 PE=4 SV=1	Vesicle mediated transport/membrane trafficking	W6US60	238900634	8
Uncharacterized protein OS=Echinococcus granulosus GN=EGR_05994 PE=4 SV=1	Uncharacterized	W6UE44	203608247	11
*Sj-Ts4 protein OS=Echinococcus granulosus GN=EGR_08263 PE=4 SV=1	Antigens	W6UFE0	320261438	7
Uncharacterized protein OS=Echinococcus granulosus GN=EGR_10196 PE=4 SV=1	Uncharacterized	W6U1N0	146757679	7
*T-complex protein 1 subunit gamma OS=Echinococcus granulosus GN=EGR_01719 PE=3 SV=1	Vesicle mediated transport/membrane trafficking	W6UYD3	222826087	10
Aldehyde dehydrogenase OS=Echinococcus granulosus GN=EGR_03415 PE=3 SV=1	Metabolism	W6V642	178484108	6
*cAMP-dependent protein kinase catalytic subunit alpha OS=Echinococcus granulosus GN=EGR_04421 PE=3 SV=1	Signal Transduction	W6UGX7	191256831	7
*Aldehyde dehydrogenase family 1 member A3 OS=Echinococcus granulosus GN=EGR_07699 PE=3 SV=1	Metabolism	U6JPM4	201232033	7
Ras-related protein Rab-8B OS=Echinococcus granulosus GN=EGR_00882 PE=4 SV=1	Vesicle mediated transport/membrane trafficking	W6USR3	287449393	7
Plectin-1 OS=Echinococcus granulosus GN=EGR_03589 PE=4 SV=1	Developmental Biology/Cellular migration	W6UJ70	193478261	9
*Dynein light chain OS=Echinococcus granulosus GN=EGR_00997 PE=4 SV=1	General	U6J3Y6	35483871	4
Uncharacterized protein OS=Echinococcus granulosus GN=EGR_00893 PE=4 SV=1	Uncharacterized	W6VBX7	236144578	8
*Ubiquitin-like modifier-activating enzyme OS=Echinococcus granulosus GN=EGR_05361 PE=3 SV=1	General	W6UFQ0	155348837	11
B-cell receptor-associated protein OS=Echinococcus granulosus GN=EGR_08687 PE=4 SV=1	Immune System/Host interaction	W6U5T3	503323837	4
Ras-related protein Rap-1b OS=Echinococcus granulosus GN=EGR_01616 PE=4 SV=1	Vesicle mediated transport/membrane trafficking	W6V9Z6	333333333	6
*Annexin OS=Echinococcus granulosus GN=EGR_06824 PE=3 SV=1	Calcium homeostasis	W6UJJ6	211699164	8
Dysferlin OS=Echinococcus granulosus GN=EGR_01316 PE=4 SV=1	Vesicle mediated transport/membrane trafficking	W6UR44	318777293	9
Annexin A7 OS=Echinococcus granulosus GN=EGR_05236 PE=4 SV=1	Calcium homeostasis	W6UEP1	185053381	6
Alkaline phosphatase OS=Echinococcus granulosus GN=EGR_08267 PE=3 SV=1	Metabolism	W6U8T0	169230769	9
Fimbrin OS=Echinococcus granulosus GN=EGR_00251 PE=4 SV=1	Developmental Biology/Cellular migration	U6IWR5	127831715	7
Transporter OS=Echinococcus granulosus GN=EGR_01731 PE=3 SV=1	Transport of Molecules	W6UNL2	106257379	7
Uncharacterized protein OS=Echinococcus granulosus GN=EGR_01609 PE=4 SV=1	Uncharacterized	W6UY44	189247312	7
1,5-anhydro-D-fructose reductase OS=Echinococcus granulosus GN=EGR_08377 PE=4 SV=1	Metabolism	W6UTJ3	253644315	7
Syntaxin-binding protein OS=Echinococcus granulosus GN=EGR_07043 PE=3 SV=1	Vesicle mediated transport/membrane trafficking	W6U9S4	134889754	8
*Amino acid transporter OS=Echinococcus granulosus GN=EGR_03484 PE=3 SV=1	Transport of Molecules	W6UJH7	235164835	6
MAGUK p55 subfamily member OS=Echinococcus granulosus GN=EGR_01255 PE=4 SV=1	Developmental Biology/Cellular migration	W6UZY1	18151071	9
Protein transport protein Sec61 subunit alpha-like protein OS=Echinococcus granulosus GN=EGR_00201 PE=3 SV=1	Vesicle mediated transport/membrane trafficking	W6V1X1	925373134	6
Ras-related protein RabJ OS=Echinococcus granulosus GN=EGR_00874 PE=4 SV=1	Vesicle mediated transport/membrane trafficking	W6URG5	363013699	5
Uncharacterized protein OS=Echinococcus granulosus GN=EGR_07846 PE=4 SV=1	Uncharacterized	W6U828	592592593	7
Dynein light chain 1, cytoplasmic OS=Echinococcus granulosus GN=EGR_05430 PE=4 SV=1	General	U6JF49	417475728	3
Glycerol kinase OS=Echinococcus granulosus GN=EGR_09993 PE=4 SV=1	Metabolism	W6U277	183533448	8
*Tubulin beta chain OS=Echinococcus granulosus GN=EGR_03990 PE=3 SV=1	General	W6US08	174008811	8
*Multidrug resistance protein OS=Echinococcus granulosus GN=EGR_09503 PE=4 SV=1	Transport of Molecules	W6U517	855745721	6
*ATP-dependent 6-phosphofructokinase OS=Echinococcus granulosus GN=EGR_07554 PE=3 SV=1	Metabolism	W6UHP3	12039312	7
Basigin OS=Echinococcus granulosus GN=EGR_08038 PE=4 SV=1	Immune System/Host interaction	W6U7D3	236421725	6
Syntaxin OS=Echinococcus granulosus GN=EGR_03774 PE=3 SV=1	Vesicle mediated transport/membrane trafficking	U6J034	368965517	8
F actin capping protein subunit beta OS=Echinococcus granulosus GN=EGR_00374 PE=4 SV=1	General	U6J0Y2	326007326	6
*6-phosphogluconate dehydrogenase, decarboxylating OS=Echinococcus granulosus GN=EGR_01502 PE=3 SV=1	Metabolism	U6J2W3	153081511	6
Fucosidase alpha L 1 tissue OS=Echinococcus granulosus GN=EGR_02721 PE=4 SV=1	Metabolism	U6J2X5	217948718	9
EH domain-containing protein OS=Echinococcus granulosus GN=EGR_01549 PE=3 SV=1	Vesicle mediated transport/membrane trafficking	U6IWC4	31616341	12
Serine/threonine-protein kinase N2 OS=Echinococcus granulosus GN=EGR_05639 PE=4 SV=1	Signal Transduction	W6V113	333048676	6
Lysosomal alpha glucosidase OS=Echinococcus granulosus GN=EGR_08499 PE=3 SV=1	Metabolism	U6JQ59	142857143	9
Rab3 OS=Echinococcus granulosus GN=EGR_03275 PE=4 SV=1	Vesicle mediated transport/membrane trafficking	U6JRT3	411214953	8
Glutathione S-transferase OS=Echinococcus granulosus GN=GSTmu PE=2 SV=1	Metabolism	O16058	378995434	7
*Lysosomal aspartic protease OS=Echinococcus granulosus GN=EGR_07173 PE=3 SV=1	Metabolism	W6UBQ8	157647059	6
Long-chain-fatty-acid--CoA ligase OS=Echinococcus granulosus GN=EGR_04798 PE=4 SV=1	Metabolism	W6UH87	795287187	4
Actin-depolymerizing factor 2 OS=Echinococcus granulosus GN=EGR_03926 PE=4 SV=1	General	W6UJD3	286697248	5
Glucose-6-phosphate isomerase OS=Echinococcus granulosus GN=EGR_02782 PE=3 SV=1	Metabolism	W6V798	203791469	7
Ubiquitin C OS=Echinococcus granulosus GN=EGR_08845 PE=4 SV=1	Metabolism	W6U595	182320442	6
IST1 protein OS=Echinococcus granulosus GN=EGR_09731 PE=4 SV=1	Immune System/Host interaction	W6U2U0	245847176	5
*Inositol-tetrakisphosphate 1-kinase OS=Echinococcus granulosus GN=EGR_01752 PE=4 SV=1	Metabolism	W6URE1	703479576	7
GTPase HRas OS=Echinococcus granulosus GN=EGR_06185 PE=4 SV=1	Signal Transduction	W6UDS2	44.5	7
Ras-related protein Rab-27A OS=Echinococcus granulosus GN=EGR_06615 PE=4 SV=1	Vesicle mediated transport/membrane trafficking	W6UCR6	151515152	4
*Eukaryotic initiation factor 4A OS=Echinococcus granulosus GN=EGR_06994 PE=3 SV=1	Metabolism	W6UXB5	166666667	6
*von Willebrand factor A domain-containing protein 5A OS=Echinococcus granulosus GN=EGR_06108 PE=4 SV=1	Immune System/Host interaction	W6ULK4	145454545	7
Cdc42 OS=Echinococcus granulosus GN=EGR_00052 PE=3 SV=1	Developmental Biology/Cellular migration	U6IVD5	324742268	6
Ubiquitin conjugating enzyme E2 N OS=Echinococcus granulosus GN=EGR_05250 PE=3 SV=1	Metabolism	U6JN29	416149068	6
Ras-related protein Rab-7a OS=Echinococcus granulosus GN=EGR_06079 PE=4 SV=1	Vesicle mediated transport/membrane trafficking	W6ULR0	222857143	7
*Dehydrogenase/reductase SDR family member OS=Echinococcus granulosus GN=EGR_07430 PE=3 SV=1	Metabolism	W6UW28	235795455	5
ADP-ribosylation factor OS=Echinococcus granulosus GN=EGR_05324 PE=3 SV=1	Vesicle mediated transport/membrane trafficking	W6UFG1	434065934	6
*Myosin-XV OS=Echinococcus granulosus GN=EGR_09612 PE=4 SV=1	General	W6UAP6	118395303	9
*Methionine aminopeptidase OS=Echinococcus granulosus GN=EGR_09110 PE=3 SV=1	Metabolism	W6U4I3	180672269	6
Nascent polypeptide-associated complex subunit alpha, muscle-specific form OS=Echinococcus granulosus GN=EGR_00845 PE=4 SV=1	Metabolism	W6UUF0	260663507	4
*Multidrug resistance protein 2 OS=Echinococcus granulosus GN=EGR_09131 PE=4 SV=1	Transport of Molecules	W6U6N5	24535316	5
Acetylcholinesterase OS=Echinococcus granulosus GN=EGR_07877 PE=4 SV=1	Metabolism	W6UGL0	127840909	8
Palmitoyltransferase OS=Echinococcus granulosus GN=EGR_08415 PE=3 SV=1	Metabolism	W6UEY2	166112957	4
*Nucleoside diphosphate kinase OS=Echinococcus granulosus GN=EGR_05582 PE=3 SV=1	Metabolism	W6UDV3	172131148	5
*Proteasome subunit beta type OS=Echinococcus granulosus GN=EGR_01125 PE=3 SV=1	Metabolism	U6JAM8	225641026	4
*ATP-dependent RNA helicase Ddx1 OS=Echinococcus granulosus GN=EGR_02447 PE=4 SV=1	Metabolism	W6UPE6	203090508	6
*Calpain-7 OS=Echinococcus granulosus GN=EGR_00902 PE=3 SV=1	Calcium homeostasis	W6UST1	475467881	7
Proteasome endopeptidase complex OS=Echinococcus granulosus GN=EGR_06724 PE=3 SV=1	Metabolism	U6IX51	275303644	7
*Peptide methionine sulfoxide reductase msrA OS=Echinococcus granulosus GN=EGR_06840 PE=3 SV=1	Metabolism	W6UA89	355932203	5
Epidermal growth factor receptor kinase substrate 8-like protein OS=Echinococcus granulosus GN=EGR_08138 PE=4 SV=1	Signal Transduction	W6UFX7	154135338	6
*Cytoplasmic dynein 1 heavy chain OS=Echinococcus granulosus GN=EGR_01376 PE=4 SV=1	General	W6URA8	263042525	8
*Proteasome endopeptidase complex OS=Echinococcus granulosus GN=EGR_03486 PE=3 SV=1	Metabolism	W6UTH9	951086957	2
*Clathrin heavy chain OS=Echinococcus granulosus GN=EGR_04104 PE=3 SV=1	Vesicle mediated transport/membrane trafficking	W6UIT3	51558753	6
Aspartate aminotransferase OS=Echinococcus granulosus GN=EGR_07719 PE=4 SV=1	Metabolism	W6U899	133949192	5
*V-type proton ATPase subunit d OS=Echinococcus granulosus GN=EGR_03332 PE=4 SV=1	Transport of Molecules	U6J516	197740113	4
Prominin-1 OS=Echinococcus granulosus GN=EGR_08600 PE=4 SV=1	Developmental Biology/Cellular migration	W6UEL6	950744559	5
*T complex protein 1 subunit alpha OS=Echinococcus granulosus GN=EGR_01327 PE=3 SV=1	Vesicle mediated transport/membrane trafficking	U6IXW6	142335766	6
*Lipoxygenasey domain-containing protein OS=Echinococcus granulosus GN=EGR_03468 PE=4 SV=1	Developmental Biology/Cellular migration	W6V5P0	10	6
Endonuclease/exonuclease/phosphatase family domain-containing protein OS=Echinococcus granulosus GN=EGR_07571 PE=4 SV=1	Signal Transduction	W6U976	132411067	6
Alpha tocopherol transfer protein OS=Echinococcus granulosus GN=EGR_06006 PE=4 SV=1	Transport of Molecules	U6ITN7	285714286	8
*Aminotransferase class III OS=Echinococcus granulosus GN=EGR_02924 PE=3 SV=1	Metabolism	U6J0N8	169902913	5
Glutathione peroxidase OS=Echinococcus granulosus GN=EGR_06748 PE=3 SV=1	Metabolism	W6UCC3	205882353	6
Ras protein rab OS=Echinococcus granulosus GN=EGR_01000 PE=4 SV=1	Vesicle mediated transport/membrane trafficking	U6IZC6	402985075	6
*UBX domain-containing protein 6 OS=Echinococcus granulosus GN=EGR_01738 PE=4 SV=1	General	W6UXG9	170886076	5
*LanC-like protein OS=Echinococcus granulosus GN=EGR_09761 PE=4 SV=1	Metabolism	W6UPQ7	163090129	3
Peptidase inhibitor OS=Echinococcus granulosus GN=EGR_04630 PE=3 SV=1	Metabolism	W6UHA5	183673469	4
Ras-related protein M-Ras OS=Echinococcus granulosus GN=EGR_02047 PE=4 SV=1	Vesicle mediated transport/membrane trafficking	W6UP09	25974026	5
*Phosphoglucomutase OS=Echinococcus granulosus GN=EGR_06188 PE=4 SV=1	Metabolism	W6UZC4	872641509	6
Ras-related protein RABA1b OS=Echinococcus granulosus GN=EGR_10162 PE=4 SV=1	Vesicle mediated transport/membrane trafficking	W6U1Q9	216117216	5
*Proteasome subunit alpha type OS=Echinococcus granulosus GN=EGR_04209 PE=3 SV=1	Metabolism	U6JH31	2578125	7
Dynein light chain 1, cytoplasmic OS=Echinococcus granulosus GN=EGR_04637 PE=4 SV=1	General	W6UHB1	323529412	3
Dynein light chain 1 cytoplasmic OS=Echinococcus granulosus GN=EGR_00895 PE=4 SV=1	General	W6UUJ4	281124498	5
*Dynein light chain 1, cytoplasmic OS=Echinococcus granulosus GN=EGR_00994 PE=4 SV=1	General	U6J1J8	505050505	4
Fatty acid-binding protein OS=Echinococcus granulosus GN=EGR_04946 PE=3 SV=1	Transport of Molecules	W6UGV8	382352941	4
Uncharacterized protein OS=Echinococcus granulosus GN=EGR_02580 PE=4 SV=1	Uncharacterized	W6UN14	19330855	4
*Cell division control protein OS=Echinococcus granulosus GN=EGR_01527 PE=3 SV=1	Developmental Biology/Cellular migration	W6UP74	393442623	6
*Solute carrier family 43 member 3 OS=Echinococcus granulosus GN=EGR_05528 PE=4 SV=1	Transport of Molecules	W6V1A4	446601942	2
Ubiquitin hydrolase OS=Echinococcus granulosus GN=EGR_07187 PE=3 SV=1	Metabolism	W6UII9	115890084	6
*Aminopeptidase OS=Echinococcus granulosus GN=EGR_07486 PE=3 SV=1	Metabolism	W6UW20	112311015	9
*Phospholipid scramblase OS=Echinococcus granulosus GN=EGR_02765 PE=3 SV=1	Metabolism	W6UV89	256603774	6
Inner membrane protein yhjX OS=Echinococcus granulosus GN=EGR_07569 PE=4 SV=1	Transport of Molecules	W6U8I5	75203252	3
NAD-dependent deacetylase sirtuin-2 OS=Echinococcus granulosus GN=EGR_05039 PE=4 SV=1	Metabolism	W6UGE3	239067055	7
Ankyrin repeat containing protein OS=Echinococcus granulosus GN=EGR_04377 PE=4 SV=1	Vesicle mediated transport/membrane trafficking	U6J8Y9	194581281	7
*Vesicle-fusing ATPase OS=Echinococcus granulosus GN=EGR_06622 PE=4 SV=1	Vesicle mediated transport/membrane trafficking	W6UAY2	493295019	6
*Aquaporin 9 AQP 9 Small solute channel 1 OS=Echinococcus granulosus GN=EGR_03137 PE=3 SV=1	Transport of Molecules	U6JF48	116923077	3
DnaJ subfamily C member protein OS=Echinococcus granulosus GN=EGR_00970 PE=4 SV=1	Signal Transduction	W6UUU7	304568528	7
*Leukotriene A-4 hydrolase OS=Echinococcus granulosus GN=EGR_02555 PE=4 SV=1	Immune System/Host interaction	W6UMY4	798122066	5
*T-complex protein 1 subunit beta OS=Echinococcus granulosus GN=EGR_03598 PE=3 SV=1	Vesicle mediated transport/membrane trafficking	W6V5H0	134078212	6
Tetraspanin OS=Echinococcus granulosus GN=EGR_04249 PE=3 SV=1	Vesicle mediated transport/membrane trafficking	U6J3W8	151111111	4
*Phospholipid-transporting ATPase OS=Echinococcus granulosus GN=EGR_00704 PE=3 SV=1	Transport of Molecules	W6UR21	619803477	8
Uncharacterized protein OS=Echinococcus granulosus GN=EGR_08238 PE=4 SV=1	Uncharacterized	W6U8U0	113924051	4
*Ribose-5-phosphate isomerase OS=Echinococcus granulosus GN=EGR_07012 PE=4 SV=1	Metabolism	W6UIX6	182835821	5
*Arp2/3 complex 34 kDa subunit OS=Echinococcus granulosus GN=EGR_08203 PE=3 SV=1	General	U6JKV5	256097561	8
*Putative E3 ubiquitin-protein ligase HERC4 OS=Echinococcus granulosus GN=EGR_02355 PE=4 SV=1	General	W6V8P2	760608487	8
*Ras-related protein O-RAL OS=Echinococcus granulosus GN=EGR_00066 PE=4 SV=1	Vesicle mediated transport/membrane trafficking	W6V1I3	183333333	4
*Coronin OS=Echinococcus granulosus GN=EGR_03223 PE=3 SV=1	General	U6J5X0	162055336	6
*Expressed conserved protein OS=Echinococcus granulosus GN=EGR_01671 PE=4 SV=1	Uncharacterized	U6IYX9	695517774	5
Coiled-coil and C2 domain-containing protein 1-like protein OS=Echinococcus granulosus GN=EGR_08461 PE=4 SV=1	Signal Transduction	W6U675	802547771	5
*T complex protein 1 subunit theta OS=Echinococcus granulosus GN=EGR_04641 PE=3 SV=1	Vesicle mediated transport/membrane trafficking	U6JK90	880733945	4
*Integrin beta OS=Echinococcus granulosus GN=EGR_03922 PE=3 SV=1	Developmental Biology/Cellular migration	W6USA6	865191147	5
*Glycylpeptide N-tetradecanoyltransferase OS=Echinococcus granulosus GN=EGR_04495 PE=3 SV=1	Metabolism	W6UQS6	759493671	6
4-hydroxybutyrate coenzyme A transferase OS=Echinococcus granulosus GN=EGR_03986 PE=4 SV=1	Metabolism	W6UJB6	42390549	4
*Exocyst complex component 3 OS=Echinococcus granulosus GN=EGR_07171 PE=4 SV=1	Vesicle mediated transport/membrane trafficking	W6UWW8	875160875	6
*Major egg antigen OS=Echinococcus granulosus GN=EGR_01882 PE=3 SV=1	Antigens	W6URS7	10139165	3
Ras-related protein Rap-1b OS=Echinococcus granulosus GN=EGR_03026 PE=4 SV=1	Vesicle mediated transport/membrane trafficking	W6UKF4	130890052	5
*Aspartyl tRNA synthetase cytoplasmic OS=Echinococcus granulosus GN=EGR_00331 PE=3 SV=1	Metabolism	U6IUA5	149805447	8
Endophilin-B1 OS=Echinococcus granulosus GN=EGR_05824 PE=4 SV=1	Antigens	W6UDE2	233576642	6
Eukaryotic translation initiation factor 5A OS=Echinococcus granulosus GN=EGR_03813 PE=3 SV=1	Metabolism	W6USI4	435897436	6
*AP-2 complex subunit alpha-2 OS=Echinococcus granulosus GN=EGR_06448 PE=4 SV=1	Vesicle mediated transport/membrane trafficking	W6UKP8	958762887	7
Expressed conserved protein OS=Echinococcus granulosus GN=EGR_08855 PE=4 SV=1	Uncharacterized	U6JMR8	198067633	4
*Uncharacterized protein OS=Echinococcus granulosus GN=EGR_00309 PE=4 SV=1	Uncharacterized	W6UTT6	274390244	2
*GDP-L-fucose synthase OS=Echinococcus granulosus GN=EGR_01085 PE=3 SV=1	Metabolism	W6UZL9	149390244	5
Charged multivesicular body protein 4a OS=Echinococcus granulosus GN=EGR_07734 PE=4 SV=1	Vesicle mediated transport/membrane trafficking	U6JBD0	25	4
Ubiquitin conjugating enzyme E2 L3 OS=Echinococcus granulosus GN=EGR_00906 PE=3 SV=1	Metabolism	U6J1U6	307692308	4
*Carbonic anhydrase OS=Echinococcus granulosus GN=EGR_05704 PE=4 SV=1	Metabolism	U6JB10	163009404	3
Universal stress protein OS=Echinococcus granulosus GN=EGR_06696 PE=4 SV=1	Signal Transduction	U6J3T1	239520958	3
Ras C3 botulinum toxin substrate 2 OS=Echinococcus granulosus GN=EGR_07105 PE=3 SV=1	Immune System/Host interaction	U6JJ69	230366492	4
*Proteasome subunit beta type-1-A OS=Echinococcus granulosus GN=EGR_05345 PE=4 SV=1	Metabolism	W6V1V2	151898734	3
*Echinoderm microtubule-associated protein-like protein OS=Echinococcus granulosus GN=EGR_10924 PE=4 SV=1	General	W6U778	110074627	4
Gamma-soluble NSF attachment protein OS=Echinococcus granulosus GN=EGR_06815 PE=4 SV=1	Vesicle mediated transport/membrane trafficking	W6UA62	25	7
*T complex protein 1 subunit zeta OS=Echinococcus granulosus GN=EGR_08500 PE=3 SV=1	Vesicle mediated transport/membrane trafficking	U6JIW6	177330896	6
Tyrosine-protein kinase OS=Echinococcus granulosus GN=EGR_01972 PE=3 SV=1	Signal Transduction	W6UPI5	95890411	6
*Uncharacterized protein OS=Echinococcus granulosus GN=EGR_03588 PE=4 SV=1	Uncharacterized	W6V5G4	352941176	4
Actin-interacting protein OS=Echinococcus granulosus GN=EGR_00962 PE=4 SV=1	General	W6USX8	138095238	5
Guanine nucleotide binding protein subunit beta OS=Echinococcus granulosus GN=EGR_03374 PE=4 SV=1	Signal Transduction	U6J2Y8	158333333	4
Actin protein 2 B OS=Echinococcus granulosus GN=EGR_00127 PE=3 SV=1	General	U6J1L9	113636364	4
Charged multivesicular body protein OS=Echinococcus granulosus GN=EGR_01017 PE=4 SV=1	Vesicle mediated transport/membrane trafficking	U6JCE8	19138756	5
*Heat shock protein OS=Echinococcus granulosus GN=EGR_03136 PE=3 SV=1	Signal Transduction	W6UKQ3	116472546	4
*Rhophilin-2-B OS=Echinococcus granulosus GN=EGR_09631 PE=4 SV=1	General	W6U344	304878049	3
Endophilin-A1 OS=Echinococcus granulosus GN=EGR_05034 PE=4 SV=1	Antigens	W6UGD8	186915888	5
*Ras-related protein RABD2A OS=Echinococcus granulosus GN=EGR_05320 PE=4 SV=1	Vesicle mediated transport/membrane trafficking	U6JF50	236180905	4
*Casein kinase II subunit alpha OS=Echinococcus granulosus GN=EGR_04797 PE=3 SV=1	Signal Transduction	W6UG07	161885246	6
*Telomerase protein component OS=Echinococcus granulosus GN=EGR_02877 PE=4 SV=1	General	W6UKR4	326633166	8
GTP-binding nuclear protein OS=Echinococcus granulosus GN=EGR_04178 PE=3 SV=1	Signal Transduction	U6JCJ6	31627907	5
Protein DJ 1 OS=Echinococcus granulosus GN=EGR_07383 PE=4 SV=1	Metabolism	U6JIQ5	342391304	4
TFIIH basal transcription factor complex helicase subunit OS=Echinococcus granulosus GN=EGR_00549 PE=4 SV=1	Metabolism	W6VCI4	440677966	4
Asparaginyl-tRNA synthetase, cytoplasmic OS=Echinococcus granulosus GN=EGR_10502 PE=4 SV=1	Metabolism	W6UMA5	112224449	3
Cyclin-Y-like protein OS=Echinococcus granulosus GN=EGR_00717 PE=3 SV=1	Developmental Biology/Cellular migration	W6USC8	827067669	3
Sn1-specific diacylglycerol lipase beta OS=Echinococcus granulosus GN=EGR_01971 PE=4 SV=1	Metabolism	W6UXA2	101583113	6
Proteasome subunit beta type OS=Echinococcus granulosus GN=EGR_05810 PE=3 SV=1	Metabolism	U6JD96	100719424	3
Proteasome subunit beta type 6 OS=Echinococcus granulosus GN=EGR_01826 PE=4 SV=1	Metabolism	U6JCB8	217391304	5
*Actin OS=Echinococcus granulosus GN=EGR_08341 PE=3 SV=1	General	W6UF88	212765957	5
*Phosphatidylinositol transfer protein alpha isoform OS=Echinococcus granulosus GN=EGR_07933 PE=4 SV=1	Metabolism	W6UUU8	155234657	3
*Aspartyl aminopeptidase OS=Echinococcus granulosus GN=EGR_04322 PE=4 SV=1	Metabolism	W6UIJ1	397967824	5
*Calpain-5 OS=Echinococcus granulosus GN=EGR_03962 PE=3 SV=1	Calcium homeostasis	W6V4M4	956521739	5
Thioredoxin OS=Echinococcus granulosus GN=EGR_04568 PE=3 SV=1	Metabolism	W6V3D8	448598131	5
*26S proteasome regulatory subunit RPN1 OS=Echinococcus granulosus GN=EGR_01758 PE=4 SV=1	Metabolism	W6UXI7	41532072	5
Heat shock protein OS=Echinococcus granulosus GN=EGR_06932 PE=3 SV=1	Signal Transduction	W6U9X5	119010819	7
Sorcin OS=Echinococcus granulosus GN=EGR_06829 PE=4 SV=1	Calcium homeostasis	W6UJK0	162790698	2
*Uncharacterized protein OS=Echinococcus granulosus GN=EGR_09402 PE=4 SV=1	Uncharacterized	W6UQP1	12267658	3
*Dynamin-3 OS=Echinococcus granulosus GN=EGR_08549 PE=3 SV=1	General	W6U5W8	734229576	5
*Signal transducing adapter molecule OS=Echinococcus granulosus GN=EGR_08242 PE=4 SV=1	Signal Transduction	W6U6Q4	139650873	4
*Malic enzyme OS=Echinococcus granulosus GN=EGR_06409 PE=3 SV=1	Metabolism	W6UBI1	10720268	4
*Prostaglandin-E(2) 9-reductase OS=Echinococcus granulosus GN=EGR_09845 PE=4 SV=1	Immune System/Host interaction	W6U2E2	101973684	4
*Multidrug resistance protein OS=Echinococcus granulosus GN=EGR_00326 PE=4 SV=1	Transport of Molecules	W6V269	398126464	3
*60S ribosomal protein L3 OS=Echinococcus granulosus GN=EGR_03582 PE=3 SV=1	General	W6UKD0	697674419	6
*Proliferating cell nuclear antigen (PCNA) OS=Echinococcus granulosus GN=EGR_04874 PE=3 SV=1	Developmental Biology/Cellular migration	U6JI50	242307692	5
*Calcium-binding protein OS=Echinococcus granulosus GN=EGR_07814 PE=4 SV=1	Calcium homeostasis	W6U862	363013699	4
*DCC-interacting protein 13-beta OS=Echinococcus granulosus GN=EGR_00400 PE=4 SV=1	Immune System/Host interaction	W6UWS2	161478599	5
*Putative deoxyribose-phosphate aldolase OS=Echinococcus granulosus GN=EGR_05713 PE=4 SV=1	Metabolism	W6UMW3	192200557	4
*Uncharacterized protein OS=Echinococcus granulosus GN=EGR_04177 PE=4 SV=1	Uncharacterized	W6UIJ6	341935484	4
*Heat shock protein OS=Echinococcus granulosus GN=EGR_08820 PE=4 SV=1	Signal Transduction	W6U5D6	126760563	4
Exocyst complex component OS=Echinococcus granulosus GN=EGR_00360 PE=4 SV=1	Vesicle mediated transport/membrane trafficking	W6UWQ6	510708402	4
Non-lysosomal glucosylceramidase OS=Echinococcus granulosus GN=EGR_06717 PE=4 SV=1	Metabolism	W6UBE4	670731707	6
*Protein phosphatase 1 regulatory subunit OS=Echinococcus granulosus GN=EGR_02312 PE=4 SV=1	Signal Transduction	W6UPZ9	147398844	4
*Dolichyl-diphosphooligosaccharide--protein glycosyltransferase subunit 1 OS=Echinococcus granulosus GN=EGR_00940 PE=3 SV=1	Metabolism	W6UUQ4	329776916	3
*Moesin OS=Echinococcus granulosus GN=EGR_07279 PE=4 SV=1	Immune System/Host interaction	W6U8W2	100158983	5
*Uncharacterized protein OS=Echinococcus granulosus GN=EGR_06281 PE=4 SV=1	Uncharacterized	W6UL74	979899497	3
*Actin-related protein 2/3 complex subunit 5 OS=Echinococcus granulosus GN=EGR_07233 PE=3 SV=1	General	U6JAB5	322580645	4
Long-chain-fatty-acid--CoA ligase OS=Echinococcus granulosus GN=EGR_03656 PE=4 SV=1	Metabolism	W6UTA0	634920635	4
Guanine nucleotide-binding protein G(Q) subunit alpha OS=Echinococcus granulosus GN=EGR_08246 PE=4 SV=1	Signal Transduction	W6UU29	108247423	4
*Expressed protein OS=Echinococcus granulosus GN=EGR_07941 PE=4 SV=1	Uncharacterized	U6JPQ6	979498861	4
*DnaJ subfamily B member OS=Echinococcus granulosus GN=EGR_02304 PE=4 SV=1	Signal Transduction	W6UNP9	154639175	3
Epsin-1 OS=Echinococcus granulosus GN=EGR_09013 PE=4 SV=1	Vesicle mediated transport/membrane trafficking	W6U6X2	621468927	3
Eukaryotic translation initiation factor 2 OS=Echinococcus granulosus GN=EGR_02841 PE=4 SV=1	Metabolism	U6J7Y0	831099196	3
Calcium-binding mitochondrial carrier protein SCaMC-1 OS=Echinococcus granulosus GN=EGR_07432 PE=3 SV=1	Calcium homeostasis	W6UAX7	410958904	4
Guanine nucleotide-binding protein G(O) subunit alpha OS=Echinococcus granulosus GN=EGR_07086 PE=4 SV=1	Signal Transduction	W6UBY3	115492958	4
*V-type proton ATPase catalytic subunit A isoform 2 OS=Echinococcus granulosus GN=EGR_04878 PE=3 SV=1	Transport of Molecules	U6JBL1	132045089	5
*Mitogen-activated protein kinase OS=Echinococcus granulosus GN=EGR_00595 PE=3 SV=1	Signal Transduction	W6USQ6	114845938	4
*Hemicentin-1 OS=Echinococcus granulosus GN=EGR_02369 PE=4 SV=1	Developmental Biology/Cellular migration	W6UNT3	11987533	5
*Hydroxymethylglutaryl-CoA synthase, cytoplasmic OS=Echinococcus granulosus GN=EGR_09386 PE=4 SV=1	Metabolism	W6U3Q1	957230143	3
*WD repeat-containing protein OS=Echinococcus granulosus GN=EGR_08000 PE=4 SV=1	Developmental Biology/Cellular migration	W6U9D0	630081301	2
*Proteasome subunit beta OS=Echinococcus granulosus GN=EGR_03528 PE=3 SV=1	Metabolism	U6J9Q8	168032787	3
Charged multivesicular body protein OS=Echinococcus granulosus GN=EGR_10420 PE=4 SV=1	Vesicle mediated transport/membrane trafficking	W6U2E6	162162162	2
*N(G),N(G)-dimethylarginine dimethylaminohydrolase OS=Echinococcus granulosus GN=EGR_02360 PE=4 SV=1	Immune System/Host interaction	W6V8P5	132841328	3
*Zinc phosphodiesterase ELAC protein OS=Echinococcus granulosus GN=EGR_06988 PE=3 SV=1	Metabolism	W6U9V9	805152979	4
*ADP ribosylation factor 4 OS=Echinococcus granulosus GN=EGR_03438 PE=3 SV=1	Vesicle mediated transport/membrane trafficking	U6JEY5	355555556	4
*Histone H4 OS=Echinococcus granulosus GN=EGR_10657 PE=3 SV=1	General	W6ULY2	171428571	3
*Chaperonin containing TCP1 subunit 5 epsilon OS=Echinococcus granulosus GN=EGR_04470 PE=3 SV=1	General	U6JNT7	108655617	3
*Cell cycle control protein 50A OS=Echinococcus granulosus GN=EGR_00131 PE=4 SV=1	Developmental Biology/Cellular migration	W6V1N6	241666667	4
*AP-2 complex subunit beta OS=Echinococcus granulosus GN=EGR_06040 PE=4 SV=1	Vesicle mediated transport/membrane trafficking	W6UDG4	7135778	4
*Leucyl aminopeptidase OS=Echinococcus granulosus GN=EGR_02929 PE=4 SV=1	Metabolism	U6J0N2	662768031	3
*Universal stress protein OS=Echinococcus granulosus GN=EGR_00040 PE=4 SV=1	Signal Transduction	U6IV64	229885057	3
*Neutral and basic amino acid transport protein rBAT OS=Echinococcus granulosus GN=EGR_01261 PE=4 SV=1	Transport of Molecules	W6US87	891238671	3
Glucosamine--fructose-6-phosphate aminotransferase [isomerizing] OS=Echinococcus granulosus GN=EGR_08869 PE=4 SV=1	Metabolism	W6US48	550070522	3
*Calmodulin OS=Echinococcus granulosus GN=EGR_09570 PE=4 SV=1	Calcium homeostasis	U6JA54	27.5	5
*Glutathione S-transferase OS=Echinococcus granulosus GN=EGR_07274 PE=3 SV=1	Metabolism	W6UII5	150684932	6
Serine/threonine-protein phosphatase 2A regulatory subunit A alpha isoform OS=Echinococcus granulosus GN=EGR_06234 PE=4 SV=1	Signal Transduction	W6UBZ8	762852405	4
*Transaldolase OS=Echinococcus granulosus GN=EGR_10111 PE=3 SV=1	Metabolism	W6UNT9	122699387	3
*Lipoxygenasey domain-containing protein OS=Echinococcus granulosus GN=EGR_03470 PE=4 SV=1	Developmental Biology/Cellular migration	W6UKG1	514354067	4
*Rab11 family-interacting protein OS=Echinococcus granulosus GN=EGR_02820 PE=4 SV=1	Vesicle mediated transport/membrane trafficking	W6UVD9	770712909	3
*Multidrug resistance protein 3 OS=Echinococcus granulosus GN=EGR_09130 PE=4 SV=1	Transport of Molecules	W6U4G1	388513514	2
L-lactate dehydrogenase OS=Echinococcus granulosus GN=EGR_02865 PE=3 SV=1	Metabolism	W6UVI3	154061625	4
Cdc42-interacting protein OS=Echinococcus granulosus GN=EGR_04168 PE=4 SV=1	Developmental Biology/Cellular migration	W6URG8	531914894	3
Programmed cell death protein 6 OS=Echinococcus granulosus GN=EGR_04452 PE=4 SV=1	Vesicle mediated transport/membrane trafficking	U6JJF9	149425287	3
*Ras-related protein Rab-39B OS=Echinococcus granulosus GN=EGR_06415 PE=4 SV=1	Vesicle mediated transport/membrane trafficking	W6UYT8	20242915	4
Uncharacterized protein OS=Echinococcus granulosus GN=EGR_10026 PE=4 SV=1	Uncharacterized	W6U9F5	104278075	3
ADP-ribosylation factor OS=Echinococcus granulosus GN=EGR_00856 PE=3 SV=1	Vesicle mediated transport/membrane trafficking	W6V0C5	12195122	3
*Serine/threonine-protein phosphatase OS=Echinococcus granulosus GN=EGR_09643 PE=3 SV=1	Signal Transduction	W6UAL8	13029316	2
Vacuolar protein sorting-associated protein OS=Echinococcus granulosus GN=EGR_04361 PE=4 SV=1	Vesicle mediated transport/membrane trafficking	U6J907	176470588	5
*Putative beta-D-xylosidase 2 OS=Echinococcus granulosus GN=EGR_08086 PE=4 SV=1	Metabolism	W6UG30	428571429	4
*Ferric-chelate reductase OS=Echinococcus granulosus GN=EGR_01179 PE=4 SV=1	Metabolism	W6UTR9	76419214	2
*Dynein light chain OS=Echinococcus granulosus GN=EGR_09465 PE=4 SV=1	General	U6J4Q2	235955056	2
*Beta-ureidopropionase OS=Echinococcus granulosus GN=EGR_01138 PE=4 SV=1	Metabolism	W6UQN5	164179104	5
*Glutamate receptor, ionotropic, invertebrate OS=Echinococcus granulosus GN=EGR_02585 PE=4 SV=1	Signal Transduction	W6UN15	460606061	3
*Citrate synthase OS=Echinococcus granulosus GN=EGR_02955 PE=3 SV=1	Metabolism	U6J0K5	924731183	3
*Casein kinase I alpha OS=Echinococcus granulosus GN=EGR_01275 PE=3 SV=1	Signal Transduction	U6IXS1	149870801	4
Tumor susceptibility gene 101 protein OS=Echinococcus granulosus GN=EGR_07826 PE=4 SV=1	Vesicle mediated transport/membrane trafficking	W6U800	272108844	2
*Syntaxin-7 OS=Echinococcus granulosus GN=EGR_05134 PE=4 SV=1	Vesicle mediated transport/membrane trafficking	U6J921	115702479	2
Putative phosphoglycerate mutase OS=Echinococcus granulosus GN=EGR_00140 PE=3 SV=1	Metabolism	W6UW68	199203187	3
*Obg-like ATPase 1 OS=Echinococcus granulosus GN=EGR_04341 PE=3 SV=1	General	W6UGS0	113207547	3
*Transcription factor BTF3 OS=Echinococcus granulosus GN=EGR_10149 PE=3 SV=1	General	U6JHZ1	253246753	2
*Casein kinase I isoform alph OS=Echinococcus granulosus GN=EGR_01929 PE=3 SV=1	Signal Transduction	W6UNE4	592783505	2
*Myosin-11 OS=Echinococcus granulosus GN=EGR_01108 PE=3 SV=1	General	W6UQM0	174563591	3
*Uncharacterized protein OS=Echinococcus granulosus GN=EGR_05999 PE=4 SV=1	Uncharacterized	W6UE48	143603133	5
*Exocyst complex component 5 OS=Echinococcus granulosus GN=EGR_08009 PE=4 SV=1	Vesicle mediated transport/membrane trafficking	W6U7I0	521978022	3
Purine nucleoside phosphorylase OS=Echinococcus granulosus GN=EGR_02752 PE=3 SV=1	Metabolism	W6V775	13091922	3
*Adenylyl cyclase-associated protein OS=Echinococcus granulosus GN=EGR_00542 PE=3 SV=1	Signal Transduction	W6V110	105726872	3
Sodium/hydrogen exchanger OS=Echinococcus granulosus GN=EGR_09019 PE=3 SV=1	Transport of Molecules	U6J9G0	54973822	3
*Actin-related protein 3B OS=Echinococcus granulosus GN=EGR_07483 PE=3 SV=1	General	W6UAV0	105633803	3
*26S proteasome non-ATPase regulatory subunit 3 OS=Echinococcus granulosus GN=EGR_08284 PE=4 SV=1	Metabolism	W6U6K8	99609375	3
*Rho GTPase-activating protein OS=Echinococcus granulosus GN=EGR_02344 PE=4 SV=1	Vesicle mediated transport/membrane trafficking	W6UNS0	595009597	3
*Proteasome subunit beta type-3 OS=Echinococcus granulosus GN=EGR_05037 PE=4 SV=1	Metabolism	W6V2B5	203125	3
Tetraspanin OS=Echinococcus granulosus GN=EGR_01395 PE=3 SV=1	Vesicle mediated transport/membrane trafficking	W6UYP7	504587156	2
*Ankyrin repeat and death domain-containing protein OS=Echinococcus granulosus GN=EGR_10355 PE=4 SV=1	Vesicle mediated transport/membrane trafficking	W6U164	53030303	3
*WW domain-binding protein OS=Echinococcus granulosus GN=EGR_04712 PE=4 SV=1	Signal Transduction	W6UHH3	121212121	3
*Carbonyl reductase [NADPH] OS=Echinococcus granulosus GN=EGR_04036 PE=4 SV=1	Metabolism	W6UIZ6	128888889	2
*THAP domain containing protein 4 OS=Echinococcus granulosus GN=EGR_00641 PE=4 SV=1	Immune System/Host interaction	U6J428	364197531	4
*Calcium-binding protein OS=Echinococcus granulosus GN=EGR_04778 PE=4 SV=1	Calcium homeostasis	W6UH73	206896552	3
*Glutamate receptor U1 OS=Echinococcus granulosus GN=EGR_05049 PE=4 SV=1	Signal Transduction	W6UGF4	115120275	4
*Fructose-1,6-bisphosphatase OS=Echinococcus granulosus GN=EGR_07106 PE=3 SV=1	Metabolism	W6UAB1	10.4	3
*Uncharacterized protein OS=Echinococcus granulosus GN=EGR_06176 PE=3 SV=1	Uncharacterized	W6ULI1	228505035	4
F-actin-capping protein subunit alpha OS=Echinococcus granulosus GN=EGR_02698 PE=3 SV=1	General	W6UP73	966666667	2
*Dynein light chain 1, cytoplasmic OS=Echinococcus granulosus GN=EGR_04650 PE=4 SV=1	General	W6UHB9	231578947	2
*Putative phosphatidate phosphatase OS=Echinococcus granulosus GN=EGR_10190 PE=4 SV=1	Metabolism	W6U1K2	129353234	4
*Band 4.1-like protein OS=Echinococcus granulosus GN=EGR_02448 PE=4 SV=1	Immune System/Host interaction	W6UW35	55408971	4
Maspardin OS=Echinococcus granulosus GN=EGR_08706 PE=4 SV=1	Immune System/Host interaction	W6U7Y4	107142857	4
Charged multivesicular body protein OS=Echinococcus granulosus GN=EGR_07940 PE=4 SV=1	Vesicle mediated transport/membrane trafficking	U6JME4	131067961	2
*Ras-related protein Rab-4B OS=Echinococcus granulosus GN=EGR_00953 PE=4 SV=1	Vesicle mediated transport/membrane trafficking	W6VC22	138248848	3
*Calpain-B OS=Echinococcus granulosus GN=EGR_08035 PE=3 SV=1	Calcium homeostasis	U6JR38	393184797	3
*Glyoxylate reductase/hydroxypyruvate reductase OS=Echinococcus granulosus GN=EGR_05219 PE=3 SV=1	Metabolism	W6UFK9	662650602	2
*Fascin-2 OS=Echinococcus granulosus GN=EGR_09978 PE=4 SV=1	Immune System/Host interaction	W6U266	75617284	3
*Serine/threonine-protein phosphatase OS=Echinococcus granulosus GN=EGR_00310 PE=3 SV=1	Signal Transduction	W6UWM0	187654321	6
*Calcium/calmodulin-dependent protein kinase type II delta 2 chain OS=Echinococcus granulosus GN=EGR_06207 PE=4 SV=1	Calcium homeostasis	W6UDJ3	461760462	2
*Biotin--protein ligase OS=Echinococcus granulosus GN=EGR_07298 PE=4 SV=1	Metabolism	W6UI96	591216216	3
*Guanine nucleotide-binding protein G(O) subunit alpha OS=Echinococcus granulosus GN=EGR_07085 PE=4 SV=1	Signal Transduction	W6UAF9	120437956	3
*Arginyl tRNA synthetase cytoplasmic OS=Echinococcus granulosus GN=EGR_06620 PE=3 SV=1	Metabolism	U6JDT3	591900312	3
*Peptidylprolyl isomerase OS=Echinococcus granulosus GN=EGR_05248 PE=2 SV=1	Immune System/Host interaction	C6ZI52	296296296	3
*Developmentally-regulated GTP-binding protein OS=Echinococcus granulosus GN=EGR_06647 PE=4 SV=1	General	W6UCN0	582120582	2
*Excitatory amino acid transporter OS=Echinococcus granulosus GN=EGR_01269 PE=4 SV=1	Transport of Molecules	W6USM3	12987013	2
*Tegument antigen OS=Echinococcus granulosus GN=EGR_08443 PE=4 SV=1	Antigens	W6U6B4	160714286	2
*Active breakpoint cluster region-related protein OS=Echinococcus granulosus GN=EGR_02152 PE=4 SV=1	Developmental Biology/Cellular migration	W6UP83	385818561	3
Guanine nucleotide-binding protein subunit beta OS=Echinococcus granulosus GN=EGR_04008 PE=4 SV=1	Signal Transduction	W6UI48	840108401	2
*Adenylate kinase OS=Echinococcus granulosus GN=EGR_04123 PE=3 SV=1	Metabolism	W6UHX6	204301075	3
*Ubiquitin conjugating enzyme OS=Echinococcus granulosus GN=EGR_03334 PE=3 SV=1	Metabolism	U6J322	285714286	2
*Methionine aminopeptidase 2 OS=Echinococcus granulosus GN=EGR_01277 PE=3 SV=1	Metabolism	W6VA75	6.25	2
*Proteasome endopeptidase complex OS=Echinococcus granulosus GN=EGR_01665 PE=3 SV=1	Metabolism	W6UQT7	218309859	2
*Expressed protein OS=Echinococcus granulosus GN=EGR_07945 PE=4 SV=1	Uncharacterized	U6JME9	284872299	3
*Glutathione S transferase OS=Echinococcus granulosus GN=EGR_09218 PE=3 SV=1	Metabolism	U6JCG1	174129353	4
cGMP-dependent protein kinase, isozyme OS=Echinococcus granulosus GN=EGR_08399 PE=4 SV=1	Signal Transduction	W6U8K9	491071429	4
*Uncharacterized protein OS=Echinococcus granulosus GN=EGR_06627 PE=4 SV=1	Uncharacterized	W6UAY5	112403101	2
*Beta-1,3-galactosyl-O-glycosyl-glycoprotein beta-1,6-N-acetylglucosaminyltransferase OS=Echinococcus granulosus GN=EGR_08745 PE=4 SV=1	Metabolism	W6U5H4	85778781	3
*Malate dehydrogenase OS=Echinococcus granulosus GN=EGR_07010 PE=4 SV=1	Metabolism	W6UAI6	669546436	3
*Basement membrane-specific heparan sulfate proteoglycan core protein OS=Echinococcus granulosus GN=EGR_03592 PE=4 SV=1	Immune System/Host interaction	W6UKD6	283687943	2
*Uncharacterized protein OS=Echinococcus granulosus GN=EGR_06063 PE=4 SV=1	Uncharacterized	W6UDZ7	387096774	3
*Amino acid transporter OS=Echinococcus granulosus GN=EGR_11133 PE=3 SV=1	Transport of Molecules	W6UKJ7	927419355	2
*Abhydrolase domain-containing protein 4 OS=Echinococcus granulosus GN=EGR_04646 PE=4 SV=1	Metabolism	W6UQ90	125326371	3
Scavenger receptor class B member OS=Echinococcus granulosus GN=EGR_01923 PE=3 SV=1	Immune System/Host interaction	W6V978	81705151	3
*GDP-mannose 4,6 dehydratase OS=Echinococcus granulosus GN=EGR_09929 PE=3 SV=1	Metabolism	W6U278	991501416	2
*Glutamate receptor, ionotropic kainate OS=Echinococcus granulosus GN=EGR_02194 PE=4 SV=1	Signal Transduction	W6UNC6	562913907	2
*Neurogenic locus notch protein OS=Echinococcus granulosus GN=EGR_08001 PE=4 SV=1	Developmental Biology/Cellular migration	W6UG53	151964418	3
*Xaa-Pro aminopeptidase OS=Echinococcus granulosus GN=EGR_01660 PE=4 SV=1	Metabolism	W6UQT0	234146341	2
*Exocyst complex component OS=Echinococcus granulosus GN=EGR_06459 PE=4 SV=1	Vesicle mediated transport/membrane trafficking	W6UBB4	448504983	2
*DnaJ subfamily B member OS=Echinococcus granulosus GN=EGR_03358 PE=4 SV=1	Signal Transduction	W6UTW6	949554896	2
*Synaptic vesicle membrane protein VAT-1-like protein OS=Echinococcus granulosus GN=EGR_03318 PE=4 SV=1	Vesicle mediated transport/membrane trafficking	W6UTS2	482897384	2
Vacuolar protein sorting-associated protein OS=Echinococcus granulosus GN=EGR_02821 PE=3 SV=1	Vesicle mediated transport/membrane trafficking	W6UMT2	106060606	3
Vacuolar protein sorting-associated protein 37B OS=Echinococcus granulosus GN=EGR_03145 PE=4 SV=1	Vesicle mediated transport/membrane trafficking	W6UU16	140625	2
*Uncharacterized protein OS=Echinococcus granulosus GN=EGR_04149 PE=4 SV=1	Uncharacterized	W6UIK2	795847751	2
Serine/threonine-protein kinase OS=Echinococcus granulosus GN=EGR_03126 PE=4 SV=1	Signal Transduction	W6UKP2	29272899	3
*Spliceosome RNA helicase BAT1 OS=Echinococcus granulosus GN=EGR_06510 PE=4 SV=1	Metabolism	W6UKL4	794701987	3
*Myosin-XV OS=Echinococcus granulosus GN=EGR_09608 PE=4 SV=1	General	W6U362	104166667	3
*Delta-aminolevulinic acid dehydratase OS=Echinococcus granulosus GN=EGR_01040 PE=3 SV=1	Metabolism	U6JCH2	686813187	2
*Kyphoscoliosis peptidase OS=Echinococcus granulosus GN=EGR_05545 PE=4 SV=1	Metabolism	W6UFI9	164034022	2
*Integrin alpha ina-1 OS=Echinococcus granulosus GN=EGR_00285 PE=3 SV=1	Developmental Biology/Cellular migration	W6UWK5	428571429	3
Tctex1 domain-containing protein OS=Echinococcus granulosus GN=EGR_07068 PE=4 SV	Vesicle mediated transport/membrane trafficking	W6U9J7	55187638	2
Nardilysin OS=Echinococcus granulosus GN=EGR_03293 PE=4 SV=1	Metabolism	W6UTP1	591966173	3
*PITH domain containing protein 1 OS=Echinococcus granulosus GN=EGR_03331 PE=4 SV=1	Metabolism	U6J9M3	261083744	3
*Dynein light chain Tctex-type OS=Echinococcus granulosus GN=EGR_05453 PE=4 SV=1	General	W6UFM3	207142857	2
Ag5 OS=Echinococcus granulosus GN=EGR_04862 PE=2 SV=1	Antigens	I1WXU1	101239669	3
*Uncharacterized protein OS=Echinococcus granulosus GN=EGR_01945 PE=4 SV=1	Uncharacterized	W6UR20	74829932	3
*Protein kinase C OS=Echinococcus granulosus GN=EGR_02537 PE=3 SV=1	Signal Transduction	W6UPM9	12173913	3
*Receptor-type tyrosine-protein phosphatase beta OS=Echinococcus granulosus GN=EGR_10082 PE=4 SV=1	Immune System/Host interaction	W6U3D6	807799443	2
*Polypeptide N-acetylgalactosaminyltransferase OS=Echinococcus granulosus GN=EGR_03398 PE=3 SV=1	Metabolism	W6UTZ8	451388889	2
*Secretory carrier-associated membrane protein OS=Echinococcus granulosus GN=EGR_01948 PE=3 SV=1	Vesicle mediated transport/membrane trafficking	W6V992	952380952	2
*Alpha-N-acetylgalactosaminidase OS=Echinococcus granulosus GN=EGR_08025 PE=3 SV=1	Metabolism	W6U9E9	571428571	2
*Adenylosuccinate synthetase OS=Echinococcus granulosus GN=EGR_03221 PE=3 SV=1	Metabolism	W6ULN3	976190476	3
*Glycogen phosphorylase, brain form OS=Echinococcus granulosus GN=EGR_06544 PE=3 SV=1	Metabolism	W6UKB8	147540984	4
*Aldo-keto reductase family 1 member C1 OS=Echinococcus granulosus GN=EGR_05002 PE=4 SV=1	Metabolism	W6V2I6	100323625	3
Huntingtin-interacting protein OS=Echinococcus granulosus GN=EGR_09352 PE=4 SV=1	Vesicle mediated transport/membrane trafficking	W6U5E8	512273212	3
*Uncharacterized protein OS=Echinococcus granulosus GN=EGR_01508 PE=4 SV=1	Uncharacterized	W6URV7	473856209	3
*Ubiquitin-conjugating enzyme E2 D2 OS=Echinococcus granulosus GN=EGR_08951 PE=3 SV=1	Metabolism	W6U4W7	225806452	2
*2',3'-cyclic-nucleotide 3'-phosphodiesterase OS=Echinococcus granulosus GN=EGR_08413 PE=4 SV=1	Metabolism	W6U694	467675378	3
*Adenine phosphoribosyltransferase OS=Echinococcus granulosus GN=EGR_09920 PE=3 SV=1	Metabolism	W6U9Q5	153005464	2
*Partitioning defective protein OS=Echinococcus granulosus GN=EGR_03167 PE=4 SV=1	Developmental Biology/Cellular migration	W6V661	151685393	2
CRAL-TRIO domain-containing protein C3H8.02 OS=Echinococcus granulosus GN=EGR_06398 PE=4 SV=1	Transport of Molecules	W6UKV9	481586402	3
Tetraspanin-7 OS=Echinococcus granulosus GN=EGR_03664 PE=3 SV=1	Vesicle mediated transport/membrane trafficking	W6UJC1	883534137	2
*Ribosomal protein S6 kinase OS=Echinococcus granulosus GN=EGR_01966 PE=3 SV=1	Signal Transduction	W6UX98	35667107	2
*WD repeat-containing protein 44 OS=Echinococcus granulosus GN=EGR_05505 PE=4 SV=1	Developmental Biology/Cellular migration	W6UFF3	214285714	3
*26S proteasome non-ATPase regulatory subunit OS=Echinococcus granulosus GN=EGR_06387 PE=4 SV=1	Metabolism	W6UD45	769230769	2
Uncharacterized protein OS=Echinococcus granulosus GN=EGR_11266 PE=4 SV=1	Uncharacterized	W6U6B2	157024793	2
*PCTP protein OS=Echinococcus granulosus GN=EGR_00228 PE=4 SV=1	Metabolism	U6IUL2	618892508	2
E3 ubiquitin-protein ligase CBL-B OS=Echinococcus granulosus GN=EGR_00761 PE=4 SV=1	Metabolism	W6V060	574074074	3
*Uncharacterized protein OS=Echinococcus granulosus GN=EGR_03721 PE=4 SV=1	Uncharacterized	W6UJW8	325814536	3
*Beta-centractin OS=Echinococcus granulosus GN=EGR_00966 PE=3 SV=1	General	W6V0K4	839694656	2
*Band 4.1-like protein OS=Echinococcus granulosus GN=EGR_04275 PE=4 SV=1	Immune System/Host interaction	W6UIB0	844594595	3
*Uncharacterized protein OS=Echinococcus granulosus GN=EGR_02181 PE=4 SV=1	Uncharacterized	W6UX40	409026798	3
*Basement membrane-specific heparan sulfate proteoglycan core protein OS=Echinococcus granulosus GN=EGR_05022 PE=4 SV=1	Immune System/Host interaction	W6V2K4	0.674901	3
*LanC-like protein OS=Echinococcus granulosus GN=EGR_03376 PE=4 SV=1	Metabolism	W6UJW5	463320463	2
*Eukaryotic translation initiation factor 4E OS=Echinococcus granulosus GN=EGR_00049 PE=3 SV=1	Metabolism	U6IZR7	979381443	2
*Acyl-protein thioesterase OS=Echinococcus granulosus GN=EGR_04730 PE=4 SV=1	Metabolism	W6UH50	651906519	3
*Elongation factor 1-gamma OS=Echinococcus granulosus GN=EGR_04125 PE=4 SV=1	Metabolism	U6JGN1	952380952	3
*Phosphoglucomutase-2 OS=Echinococcus granulosus GN=EGR_08839 PE=3 SV=1	Metabolism	W6US78	455341506	2
*Myotubularin-related protein OS=Echinococcus granulosus GN=EGR_01592 PE=3 SV=1	Metabolism	W6UPE3	120075047	2
Serine/threonine-protein phosphatase OS=Echinococcus granulosus GN=EGR_09295 PE=3 SV=1	Signal Transduction	W6U419	146919431	5
*Histidyl tRNA synthetase OS=Echinococcus granulosus GN=EGR_00838 PE=4 SV=1	Metabolism	U6J6L6	380434783	2
*Dynein light chain 2, cytoplasmic OS=Echinococcus granulosus GN=EGR_09470 PE=4 SV=1	General	W6UB32	23655914	2
*RAB6A member RAS oncogene family OS=Echinococcus granulosus GN=EGR_09444 PE=4 SV=1	Vesicle mediated transport/membrane trafficking	U6JK58	106796117	2
*Calcyphosin-like protein OS=Echinococcus granulosus GN=EGR_02766 PE=4 SV=1	Calcium homeostasis	W6UMM7	162790698	3
*L-asparaginase OS=Echinococcus granulosus GN=EGR_00167 PE=4 SV=1	Metabolism	W6UU87	287581699	2
*Rho-guanine nucleotide exchange factor OS=Echinococcus granulosus GN=EGR_07907 PE=4 SV=1	Metabolism	W6U7S4	376447876	3
*Cupin 2 barrel domain containing protein OS=Echinococcus granulosus GN=EGR_02662 PE=4 SV=1	Antigens	U6IZE6	323809524	2
*Cullin-associated NEDD8-dissociated protein OS=Echinococcus granulosus GN=EGR_08192 PE=4 SV=1	General	W6U6Z6	14379085	2
*Nuclear transport factor 2 OS=Echinococcus granulosus GN=EGR_04554 PE=4 SV=1	General	U6J4J0	214285714	2
Transforming growth factor-beta-induced protein ig-h3 OS=Echinococcus granulosus GN=EGR_05356 PE=4 SV=1	Developmental Biology/Cellular migration	W6UFP8	476730988	2
*Leucine-rich repeat-containing protein 57 OS=Echinococcus granulosus GN=EGR_04838 PE=4 SV=1	Immune System/Host interaction	W6UFQ5	176706827	3
*Uncharacterized protein OS=Echinococcus granulosus GN=EGR_00474 PE=4 SV=1	Uncharacterized	W6VCD1	351906158	2
*Protein phosphatase 1 regulatory inhibitor subunit OS=Echinococcus granulosus GN=EGR_02387 PE=4 SV=1	Signal Transduction	W6UP99	335877863	2
*Actin-related protein 2/3 complex subunit 3 OS=Echinococcus granulosus GN=EGR_02541 PE=4 SV=1	General	W6UMH8	364333653	4
*STAM binding protein OS=Echinococcus granulosus GN=EGR_04511 PE=4 SV=1	Metabolism	U6JM54	701298701	2
*V-type proton ATPase subunit B OS=Echinococcus granulosus GN=EGR_04253 PE=3 SV=1	Transport of Molecules	W6V411	412371134	2
*Long-chain-fatty-acid--CoA ligase 5 OS=Echinococcus granulosus GN=EGR_00707 PE=4 SV=1	Metabolism	W6USB7	736842105	2
*Expressed protein OS=Echinococcus granulosus GN=EGR_02661 PE=4 SV=1	Uncharacterized	U6J5W7	285714286	2
*Annexin OS=Echinococcus granulosus GN=EGR_01899 PE=3 SV=1	Calcium homeostasis	W6UQ91	124637681	3
*Density-regulated protein OS=Echinococcus granulosus GN=EGR_02540 PE=4 SV=1	Metabolism	W6V8A6	171270718	2
*Peptidyl-prolyl cis-trans isomerase OS=Echinococcus granulosus GN=EGR_04073 PE=4 SV=1	Immune System/Host interaction	U6JC62	165467626	2
*Uncharacterized protein OS=Echinococcus granulosus GN=EGR_01042 PE=4 SV=1	Uncharacterized	W6VAV4	0.899855	2
*Casein kinase I isoform alpha OS=Echinococcus granulosus GN=EGR_07891 PE=3 SV=1	Signal Transduction	W6UUW5	85106383	3
Actin-related protein 2/3 complex subunit 4 OS=Echinococcus granulosus GN=EGR_03973 PE=3 SV=1	General	W6UI15	107954545	2
*Dynein light chain, cytoplasmic OS=Echinococcus granulosus GN=EGR_09474 PE=4 SV=1	General	W6U531	238095238	2
*Hydroxyacylglutathione hydrolase OS=Echinococcus granulosus GN=EGR_03614 PE=3 SV=1	Metabolism	W6UJ86	12195122	2
*Myotubularin-related protein OS=Echinococcus granulosus GN=EGR_00729 PE=3 SV=1	Metabolism	W6UR42	399385561	3
*Reticulon-like protein OS=Echinococcus granulosus GN=EGR_04657 PE=4 SV=1	Vesicle mediated transport/membrane trafficking	W6UHC6	972222222	2
*Translationally-controlled tumor protein (TCTP)OS=Echinococcus granulosus GN=EGR_08597 PE=3 SV=1	Developmental Biology/Cellular migration	W6UT00	226744186	3
*Glutamate receptor delta-2 subunit OS=Echinococcus granulosus GN=EGR_01528 PE=4 SV=1	Signal Transduction	W6US21	32672112	2
*Sodium-dependent transporter OS=Echinococcus granulosus GN=EGR_05624 PE=4 SV=1	Transport of Molecules	W6V0Z8	646319569	3
*Malignant T cell-amplified sequence OS=Echinococcus granulosus GN=EGR_01340 PE=4 SV=1	Developmental Biology/Cellular migration	W6UYJ6	222882615	3
*Twinfilin-1 OS=Echinococcus granulosus GN=EGR_02670 PE=4 SV=1	General	W6UN57	501474926	2
*Serine/threonine-protein phosphatase OS=Echinococcus granulosus GN=EGR_04555 PE=3 SV=1	Signal Transduction	W6UHJ6	431654676	3
*Exocyst complex component 6 OS=Echinococcus granulosus GN=EGR_07934 PE=4 SV=1	Vesicle mediated transport/membrane trafficking	W6U7N1	272638754	2
*Dynamin-1 OS=Echinococcus granulosus GN=EGR_06728 PE=3 SV=1	General	W6UCL4	105124836	2
*Ectonucleotide pyrophosphatase/phosphodiesterase family member OS=Echinococcus granulosus GN=EGR_08725 PE=4 SV=1	Metabolism	W6U7S6	105022831	2
*Maf-like protein OS=Echinococcus granulosus GN=EGR_03003 PE=3 SV=1	Developmental Biology/Cellular migration	W6UM87	104651163	2
*Protein diaphanous OS=Echinococcus granulosus GN=EGR_01611 PE=4 SV=1	General	W6V9Z5	193905817	2
*Tegument antigen OS=Echinococcus granulosus GN=EGR_09689 PE=4 SV=1	Antigens	U6JGV2	217391304	3
*Alcohol dehydrogenase [NADP+] B OS=Echinococcus granulosus GN=EGR_03866 PE=4 SV=1	Metabolism	W6UJ61	743034056	2
Nardilysin OS=Echinococcus granulosus GN=EGR_03294 PE=4 SV=1	Metabolism	W6UKZ8	435779817	2
Charged multivesicular body protein 3 OS=Echinococcus granulosus GN=EGR_01905 PE=4 SV=1	Vesicle mediated transport/membrane trafficking	W6V9R5	717488789	2
*Ribosomal protein S6 kinase beta-1 OS=Echinococcus granulosus GN=EGR_03446 PE=4 SV=1	Signal Transduction	W6UTE6	38897893	2
*Tyrosine-protein kinase OS=Echinococcus granulosus GN=EGR_10535 PE=3 SV=1	Signal Transduction	W6U877	375494071	2
*Actin-related protein 2/3 complex subunit 1A OS=Echinococcus granulosus GN=EGR_03338 PE=4 SV=1	General	W6UTT8	76056338	3
*Kinesin light chain OS=Echinococcus granulosus GN=EGR_03069 PE=4 SV=1	General	W6ULX7	552486188	2
*Carbonic anhydrase OS=Echinococcus granulosus GN=EGR_07248 PE=4 SV=1	Metabolism	W6UBF1	798479087	2
*Calponin, putative OS=Echinococcus granulosus GN=EGR_06208 PE=4 SV=1	Calcium homeostasis	W6ULB0	179104478	2
*Putative mannose-6-phosphate isomerase OS=Echinococcus granulosus GN=EGR_07289 PE=3 SV=1	Metabolism	W6U8W7	946882217	2
*Tau-tubulin kinase OS=Echinococcus granulosus GN=EGR_09115 PE=4 SV=1	General	W6U4I7	305343511	2
*FERM domain-containing protein 3 OS=Echinococcus granulosus GN=EGR_00596 PE=4 SV=1	Immune System/Host interaction	W6UVH8	24691358	2
*Uncharacterized protein OS=Echinococcus granulosus GN=EGR_09757 PE=4 SV=1	Uncharacterized	W6U2P3	109375	2
*Actin OS=Echinococcus granulosus GN=EGR_06859 PE=3 SV=1	General	U6JHW4	144927536	3
Ferritin OS=Echinococcus granulosus GN=EGR_09055 PE=3 SV=1	Transport of Molecules	U6JNP4	202312139	2
*ATP synthase subunit beta OS=Echinococcus granulosus GN=EGR_03833 PE=3 SV=1	Metabolism	U6IVP5	557692308	2
*Hepatocyte growth factor-regulated tyrosine kinase substrate OS=Echinococcus granulosus GN=EGR_07655 PE=4 SV=1	Immune System/Host interaction	W6U915	219178082	2
*Mannose-1-phosphate guanyltransferase beta OS=Echinococcus granulosus GN=EGR_06148 PE=4 SV=1	Metabolism	W6ULM3	118055556	2
Pleckstriny domain-containing family A member OS=Echinococcus granulosus GN=EGR_01337 PE=4 SV=1	Transport of Molecules	W6VAB9	131707317	2
*Uncharacterized protein OS=Echinococcus granulosus GN=EGR_09890 PE=4 SV=1	Uncharacterized	W6U9T7	628742515	3
*Amino acid transporter OS=Echinococcus granulosus GN=EGR_01027 PE=3 SV=1	Transport of Molecules	W6VAU4	655737705	2
Uncharacterized protein OS=Echinococcus granulosus GN=EGR_08851 PE=4 SV=1	Uncharacterized	W6U7G9	512820513	2
*Uncharacterized protein OS=Echinococcus granulosus GN=EGR_09176 PE=4 SV=1	Uncharacterized	W6UCI3	117408907	2
*Dihydropteridine reductase OS=Echinococcus granulosus GN=EGR_07925 PE=4 SV=1	Metabolism	W6U7P4	739130435	2
*Uncharacterized protein OS=Echinococcus granulosus GN=EGR_01519 PE=4 SV=1	Uncharacterized	W6UXX5	552631579	2
*Lipoxygenasey domain-containing protein OS=Echinococcus granulosus GN=EGR_03471 PE=4 SV=1	Developmental Biology/Cellular migration	W6UTG3	110619469	2
*Exocyst complex component OS=Echinococcus granulosus GN=EGR_06458 PE=4 SV=1	Vesicle mediated transport/membrane trafficking	W6UKQ7	494417863	2
Concentrative Na nucleoside cotransporter OS=Echinococcus granulosus GN=EGR_04179 PE=4 SV=1	Transport of Molecules	U6JCE6	282317979	2
*Tryptophanyl-tRNA synthetase, cytoplasmic OS=Echinococcus granulosus GN=EGR_08272 PE=4 SV=1	Metabolism	W6U8T3	364238411	2
*Uncharacterized protein OS=Echinococcus granulosus GN=EGR_02967 PE=4 SV=1	Uncharacterized	W6UL07	741626794	2
Expressed conserved protein OS=Echinococcus granulosus GN=EGR_01669 PE=4 SV=1	Uncharacterized	U6IWW9	591900312	2
*Zinc transporter ZIP8 OS=Echinococcus granulosus GN=EGR_06167 PE=4 SV=1	Transport of Molecules	W6UD91	244988864	2
*Synaptobrevin YKT6 OS=Echinococcus granulosus GN=EGR_01324 PE=3 SV=1	Vesicle mediated transport/membrane trafficking	W6USQ5	113207547	2
*26S protease regulatory subunit S10B OS=Echinococcus granulosus GN=EGR_02391 PE=3 SV=1	Metabolism	U6J9J2	757575758	2
*Dynein light chain OS=Echinococcus granulosus GN=EGR_03187 PE=4 SV=1	General	U6J1C5	337078652	2
*Calmodulin OS=Echinococcus granulosus GN=EGR_01226 PE=4 SV=1	Calcium homeostasis	W6US59	100694444	2
*Metallo-beta-lactamase domain-containing protein OS=Echinococcus granulosus GN=EGR_07073 PE=4 SV=1	Metabolism	W6U9K1	109243697	2
Seryl tRNA Synthetase OS=Echinococcus granulosus GN=EGR_08439 PE=4 SV=1	Metabolism	U6JFG3	425531915	2
*Uncharacterized protein OS=Echinococcus granulosus GN=EGR_10690 PE=4 SV=1	Uncharacterized	W6U1R1	119760479	2
*Eukaryotic translation initiation factor OS=Echinococcus granulosus GN=EGR_04837 PE=3 SV=1	Metabolism	W6V2S5	126903553	2
*Growth factor receptor-bound protein OS=Echinococcus granulosus GN=EGR_09709 PE=4 SV=1	Developmental Biology/Cellular migration	W6U2U7	417827298	2
*Lipoxygenasey domain-containing protein OS=Echinococcus granulosus GN=EGR_03469 PE=4 SV=1	Developmental Biology/Cellular migration	W6UJG3	220779221	2
*indicates a new protein respect to our previous report Nicolao et al., 2019 [13]

## Sheet: Table S2
Additional file 1. Table S2. Proteomic analysis of extracellular vesicles from metformin-treated protoscoleces of Echinococcus granulosus.
Identified protein	Functional classification	Uniprot ID	Coverage	Peptides	Only in Metformin
Myoferlin OS=Echinococcus granulosus GN=EGR_01315 PE=4 SV=1	Vesicle mediated transport/membrane trafficking	W6UYH7	474312403	80
Annexin OS=Echinococcus granulosus GN=EGR_00675 PE=3 SV=1	Calcium homeostasis	W6USW1	4784689	33
Calpain A OS=Echinococcus granulosus GN=EGR_00412 PE=3 SV=1	Calcium homeostasis	U6J063	4756691	35
Annexin A7 OS=Echinococcus granulosus GN=EGR_06077 PE=4 SV=1	Calcium homeostasis	W6UCS4	825396825	29
Heat shock 70 kDa protein 4 OS=Echinococcus granulosus GN=EGR_08863 PE=3 SV=1	Signal Transduction	U6JIC8	53609831	34
Phosphoenolpyruvate carboxykinase [GTP] OS=Echinococcus granulosus GN=EGR_07484 PE=3 SV=1	Metabolism	W6UHV2	593949045	32
Gelsolin OS=Echinococcus granulosus GN=EGR_08065 PE=4 SV=1	General	U6IX85	645604396	27
Annexin OS=Echinococcus granulosus GN=EGR_00674 PE=3 SV=1	Calcium homeostasis	U6JIM9	67673716	23
Calpain OS=Echinococcus granulosus GN=EGR_04488 PE=3 SV=1	Calcium homeostasis	W6UGM0	39321075	29
Anoctamin OS=Echinococcus granulosus GN=EGR_10154 PE=3 SV=1	Immune System/Host interaction	U6JHY6	296116505	27
Actin cytoplasmic A3 OS=Echinococcus granulosus GN=EGR_09069 PE=3 SV=1	General	U6JLF5	57.6	19
Annexin OS=Echinococcus granulosus GN=EGR_04230 PE=3 SV=1	Calcium homeostasis	W6V4D7	246212121	23
Actin, cytoplasmic 2 OS=Echinococcus granulosus GN=EGR_08301 PE=3 SV=1	General	W6UFA4	620689655	17
14-3-3 protein beta:alpha OS=Echinococcus granulosus GN=EGR_10354 PE=3 SV=1	Antigens	U6JGI4	637096774	18
Enolase OS=Echinococcus granulosus GN=EGR_07685 PE=3 SV=1	Metabolism	W6U8C0	217924528	20
14-3-3 protein OS=Echinococcus granulosus GN=EGR_03128 PE=2 SV=1	Antigens	Q56J98	607287449	19
Moesin/ezrin/radixin OS=Echinococcus granulosus GN=EGR_01163 PE=4 SV=1	Immune System/Host interaction	W6UQS2	435153584	22
Peptidyl-prolyl cis-trans isomerase OS=Echinococcus granulosus GN=EGR_03303 PE=3 SV=1	Immune System/Host interaction	U6JRP2	777777778	11
Heat shock protein HSP 90-alpha OS=Echinococcus granulosus GN=EGR_10560 PE=3 SV=1	Signal Transduction	W6UM50	319783198	24
Glutathione S-transferase class-mu isozyme OS=Echinococcus granulosus GN=EGR_04787 PE=3 SV=1	Metabolism	W6UFZ8	432835821	11
Glyceraldehyde-3-phosphate dehydrogenase OS=Echinococcus granulosus GN=EGR_05325 PE=3 SV=1	Metabolism	W6V1T8	601190476	13
Tegumental protein OS=Echinococcus granulosus GN=EGR_05835 PE=4 SV=1	Antigens	U6JDG7	733333333	15
Severin OS=Echinococcus granulosus GN=EGR_08063 PE=4 SV=1	Calcium homeostasis	W6UUI4	549180328	16
Multidrug resistance protein OS=Echinococcus granulosus GN=EGR_00512 PE=4 SV=1	Transport of Molecules	W6V0Y0	253588517	21
Fructose-bisphosphate aldolase OS=Echinococcus granulosus GN=EGR_00458 PE=3 SV=15445	Metabolism	U6IXV3	680440771	21
Estrogen regulated protein EP45 OS=Echinococcus granulosus GN=EGR_01303 PE=3 SV=1	Signal Transduction	U6IXU7	654101996	25
*Heat shock cognate protein OS=Echinococcus granulosus GN=EGR_10561 PE=3 SV=1	Signal Transduction	W6U0E5	375827815	22
*Uncharacterized protein OS=Echinococcus granulosus GN=EGR_03176 PE=4 SV=1	Uncharacterized	W6ULE5	359663866	19
Annexin OS=Echinococcus granulosus GN=EGR_06074 PE=3 SV=1	Calcium homeostasis	W6ULQ6	506451613	16
Hydatid disease diagnostic antigen P-29 OS=Echinococcus granulosus GN=P29 PE=4 SV=1	Antigens	W6V2P2	512605042	14
Tubulin alpha-1C chain OS=Echinococcus granulosus GN=EGR_08757 PE=3 SV=1	General	W6UDI6	128699243	13
Elongation factor 1-alpha OS=Echinococcus granulosus GN=ef1a PE=3 SV=1	Metabolism	A5LIC3	441964286	17
Phosphoglycerate kinase OS=Echinococcus granulosus GN=EGR_05752 PE=3 SV=1	Metabolism	W6UE99	522891566	18
Tubulin beta-3 chain OS=Echinococcus granulosus GN=EGR_03991 PE=3 SV=1	General	W6UJD0	166516652	15
*Uncharacterized protein OS=Echinococcus granulosus GN=EGR_09161 PE=4 SV=1	Uncharacterized	W6UCJ7	860299921	18
*Filamin-A OS=Echinococcus granulosus GN=EGR_01619 PE=4 SV=1	General	W6UY59	10986311	25
Tubulin beta-2 chain OS=Echinococcus granulosus GN=EGR_04395 PE=3 SV=1	General	W6V3X7	342900302	17
Tubulin alpha chain OS=Echinococcus granulosus GN=EGR_00635 PE=3 SV=1	General	W6UST3	374257426	13
Major egg antigen p40 OS=Echinococcus granulosus GN=EGR_03078 PE=3 SV=1	Antigens	U6JBW8	621019108	16
Uncharacterized protein OS=Echinococcus granulosus GN=EGR_01786 PE=4 SV=1	Uncharacterized	W6UNQ7	172734314	19
Otoferlin OS=Echinococcus granulosus GN=EGR_02235 PE=4 SV=1	Vesicle mediated transport/membrane trafficking	W6V8E9	139685476	23
Alkaline phosphatase OS=Echinococcus granulosus GN=EGR_08266 PE=3 SV=1	Metabolism	W6U6M0	298311445	13
Malate dehydrogenase, cytoplasmic OS=Echinococcus granulosus GN=EGR_08628 PE=4 SV=1	Metabolism	W6U831	405152225	14
Sodium/glucose cotransporter OS=Echinococcus granulosus GN=EGR_04438 PE=3 SV=1	Transport of Molecules	W6UGH3	287694974	12
Putative vesicle-associated membrane protein OS=Echinococcus granulosus GN=EGR_01257 PE=4 SV=1	Vesicle mediated transport/membrane trafficking	W6VBD9	502304147	8
Calcium-transporting ATPase OS=Echinococcus granulosus GN=EGR_03132 PE=3 SV=1	Calcium homeostasis	W6ULV1	145320197	13
*Actin OS=Echinococcus granulosus GN=EGR_05821 PE=3 SV=1	General	W6UMH9	521628499	15
Major egg antigen OS=Echinococcus granulosus GN=EGR_01883 PE=3 SV=1	Antigens	W6UXT1	517460317	15
*Triosephosphate isomerase OS=Echinococcus granulosus GN=EGR_08633 PE=3 SV=1	Metabolism	U6JN02	58.4	11
Ras protein Rab 2A OS=Echinococcus granulosus GN=EGR_02294 PE=4 SV=1	Vesicle mediated transport/membrane trafficking	U6J6U1	622641509	12
Multidrug resistance protein OS=Echinococcus granulosus GN=EGR_00511 PE=4 SV=1	Transport of Molecules	W6UVB8	178115016	19
Transketolase OS=Echinococcus granulosus GN=EGR_09975 PE=4 SV=1	Metabolism	U6JBX5	37.92	14
14-3-3 protein epsilon OS=Echinococcus granulosus GN=EGR_01834 PE=3 SV=1	Antigens	U6JEE0	474509804	13
Dihydropyrimidinase OS=Echinococcus granulosus GN=EGR_02056 PE=4 SV=1	Metabolism	W6UWT9	378912685	14
Synaptotagmin-2 OS=Echinococcus granulosus GN=EGR_00826 PE=4 SV=1	Vesicle mediated transport/membrane trafficking	W6V0A0	354755784	9
Alpha-actinin, sarcomeric OS=Echinococcus granulosus GN=EGR_01584 PE=4 SV=1	General	W6UY26	242524917	16
Synaptotagmin-14 OS=Echinococcus granulosus GN=EGR_01037 PE=4 SV=1	Vesicle mediated transport/membrane trafficking	W6VAV1	356807512	11
BRO1 domain-containing protein BROX OS=Echinococcus granulosus GN=EGR_03882 PE=4 SV=1	Vesicle mediated transport/membrane trafficking	W6US60	32346723	12
Serine protease inhibitor OS=Echinococcus granulosus GN=EGR_03125 PE=3 SV=1	Metabolism	W6V6R7	297002725	11
Phospholipase D2 OS=Echinococcus granulosus GN=EGR_06664 PE=4 SV=1	Metabolism	W6UAU2	16498994	21
Putative UDP-glucose 4-epimerase OS=Echinococcus granulosus GN=EGR_02665 PE=3 SV=1	Metabolism	W6UN54	380555556	13
Major vault protein OS=Echinococcus granulosus GN=EGR_08488 PE=4 SV=1	Immune System/Host interaction	W6UEU0	442687747	9
*T-complex protein 1 subunit gamma OS=Echinococcus granulosus GN=EGR_01719 PE=3 SV=1	Vesicle mediated transport/membrane trafficking	W6UYD3	289855072	14
*Uncharacterized protein OS=Echinococcus granulosus GN=EGR_03547 PE=4 SV=1	Uncharacterized	W6UK94	468271335	13
Rab GDP dissociation inhibitor OS=Echinococcus granulosus GN=EGR_07503 PE=3 SV=1	Vesicle mediated transport/membrane trafficking	U6IW87	393736018	12
Estradiol 17 beta-dehydrogenase OS=Echinococcus granulosus GN=EGR_09848 PE=4 SV=1	Metabolism	W6U2I8	33968254	14
Elongation factor 2 OS=Echinococcus granulosus GN=EGR_01667 PE=4 SV=1	Metabolism	W6UPN1	147697654	14
Uncharacterized protein OS=Echinococcus granulosus GN=EGR_05903 PE=4 SV=1	Uncharacterized	W6UCY9	551020408	10
Rab OS=Echinococcus granulosus GN=EGR_10509 PE=4 SV=1	Vesicle mediated transport/membrane trafficking	U6JDZ7	731132075	12
*Dynein light chain OS=Echinococcus granulosus GN=EGR_09473 PE=4 SV=1	General	U6IY96	608695652	9
Thioredoxin peroxidase OS=Echinococcus granulosus GN=EGR_00209 PE=4 SV=1	Metabolism	U6IUN6	430051813	11
T-complex protein 1 subunit delta OS=Echinococcus granulosus GN=EGR_00428 PE=3 SV=1	Vesicle mediated transport/membrane trafficking	W6UT85	17169615	10
*cAMP dependent protein kinase regulatory OS=Echinococcus granulosus GN=EGR_00342 PE=4 SV=1	Signal Transduction	U6IUI1	465940054	12
T-cell immunomodulatory protein OS=Echinococcus granulosus GN=EGR_02200 PE=4 SV=1	Immune System/Host interaction	W6V8B8	112211221	8
ADP-ribosylation factor OS=Echinococcus granulosus GN=EGR_05324 PE=3 SV=1	Vesicle mediated transport/membrane trafficking	W6UFG1	554945055	9
*T complex protein 1 subunit alpha OS=Echinococcus granulosus GN=EGR_01327 PE=3 SV=1	Vesicle mediated transport/membrane trafficking	U6IXW6	337591241	14
Phospholipid-transporting ATPase OS=Echinococcus granulosus GN=EGR_10165 PE=3 SV=1	Transport of Molecules	W6U370	174342105	17
Glutathione S transferase OS=Echinococcus granulosus GN=EGR_04661 PE=3 SV=1	Metabolism	U6JFS3	570731707	11
1,5-anhydro-D-fructose reductase OS=Echinococcus granulosus GN=EGR_08377 PE=4 SV=1	Metabolism	W6UTJ3	294460641	8
Rho GDP-dissociation inhibitor OS=Echinococcus granulosus GN=EGR_03498 PE=4 SV=1	Signal Transduction	W6V5R2	429319372	11
Protein transport protein Sec61 subunit alpha-like protein OS=Echinococcus granulosus GN=EGR_00201 PE=3 SV=1	Vesicle mediated transport/membrane trafficking	W6V1X1	130348259	9
Chloride intracellular channel protein 5 OS=Echinococcus granulosus GN=EGR_04447 PE=4 SV=1	Transport of Molecules	W6V3L5	541984733	12
*Inositol-tetrakisphosphate 1-kinase OS=Echinococcus granulosus GN=EGR_01752 PE=4 SV=1	Metabolism	W6URE1	105143722	12
*Annexin OS=Echinococcus granulosus GN=EGR_01899 PE=3 SV=1	Calcium homeostasis	W6UQ91	295652174	10
*UTP-glucose-1-phosphate uridylyltransferase OS=Echinococcus granulosus GN=EGR_01474 PE=4 SV=1	Metabolism	W6UT22	292682927	12
Uncharacterized protein OS=Echinococcus granulosus GN=EGR_07846 PE=4 SV=1	Uncharacterized	W6U828	592592593	8
Neuronal calcium sensor 2 OS=Echinococcus granulosus GN=EGR_08900 PE=4 SV=1	Calcium homeostasis	W6U4Z2	560209424	10
Uncharacterized protein OS=Echinococcus granulosus GN=EGR_01609 PE=4 SV=1	Uncharacterized	W6UY44	262365591	10
Ras-related protein Rab-14 OS=Echinococcus granulosus GN=EGR_02477 PE=4 SV=1	Vesicle mediated transport/membrane trafficking	W6UPH1	495535714	9
*Aspartyl tRNA synthetase cytoplasmic OS=Echinococcus granulosus GN=EGR_00331 PE=3 SV=1	Metabolism	U6IUA5	321011673	14
Glucose-6-phosphate isomerase OS=Echinococcus granulosus GN=EGR_02782 PE=3 SV=1	Metabolism	W6V798	334123223	10
Proteasome endopeptidase complex OS=Echinococcus granulosus GN=EGR_03819 PE=3 SV=1	Metabolism	W6UJV1	167896679	6
DnaJ subfamily A member OS=Echinococcus granulosus GN=EGR_08156 PE=3 SV=1	Signal Transduction	W6U753	343434343	10
*Uncharacterized protein OS=Echinococcus granulosus GN=EGR_11068 PE=4 SV=1	Uncharacterized	W6TZB8	1039801	13
Uncharacterized protein OS=Echinococcus granulosus GN=EGR_00893 PE=4 SV=1	Uncharacterized	W6VBX7	289156627	11
Calcium-binding protein p22 OS=Echinococcus granulosus GN=EGR_02455 PE=4 SV=1	Calcium homeostasis	W6V843	593939394	8
Profilin OS=Echinococcus granulosus GN=EGR_04103 PE=3 SV=1	Immune System/Host interaction	U6JIW0	507936508	5
Syndecan binding protein syntenin OS=Echinococcus granulosus GN=EGR_02526 PE=4 SV=1	Developmental Biology/Cellular migration	U6J7F4	399305556	11
Beta-soluble NSF attachment protein OS=Echinococcus granulosus GN=EGR_00449 PE=4 SV=1	Metabolism	W6VCB5	381270903	8
*Actin-related protein 3B OS=Echinococcus granulosus GN=EGR_07483 PE=3 SV=1	General	W6UAV0	328638498	9
Tegumental protein OS=Echinococcus granulosus GN=EGR_08521 PE=4 SV=1	Antigens	W6U648	727272727	9
*UBX domain-containing protein 6 OS=Echinococcus granulosus GN=EGR_01738 PE=4 SV=1	General	W6UXG9	289029536	10
Basigin OS=Echinococcus granulosus GN=EGR_08038 PE=4 SV=1	Immune System/Host interaction	W6U7D3	383386581	9
F actin capping protein subunit beta OS=Echinococcus granulosus GN=EGR_00374 PE=4 SV=1	General	U6J0Y2	358974359	7
Dipeptidyl peptidase 3 OS=Echinococcus granulosus GN=EGR_02960 PE=3 SV=1	Metabolism	U6J0K1	191576087	11
Glycerol kinase OS=Echinococcus granulosus GN=EGR_09993 PE=4 SV=1	Metabolism	W6U277	226415094	10
*6-phosphogluconate dehydrogenase, decarboxylating OS=Echinococcus granulosus GN=EGR_01502 PE=3 SV=1	Metabolism	U6J2W3	170974155	7
*Amino acid transporter OS=Echinococcus granulosus GN=EGR_03484 PE=3 SV=1	Transport of Molecules	W6UJH7	294505495	8
*Cell division control protein OS=Echinococcus granulosus GN=EGR_01527 PE=3 SV=1	Developmental Biology/Cellular migration	W6UP74	398907104	7
*Ubiquitin OS=Echinococcus granulosus GN=EGR_06107 PE=4 SV=1	Metabolism	W6UDU1	603773585	9
*Tubulin beta chain OS=Echinococcus granulosus GN=EGR_03990 PE=3 SV=1	General	W6US08	290748899	11
*Vacuolar protein sorting-associated protein 4A OS=Echinococcus granulosus GN=EGR_01166 PE=3 SV=1	Vesicle mediated transport/membrane trafficking	W6US13	124476987	10
Guanine nucleotide-binding protein G(Q) subunit alpha OS=Echinococcus granulosus GN=EGR_08246 PE=4 SV=1	Signal Transduction	W6UU29	197594502	8
*Actin-2 OS=Echinococcus granulosus GN=EGR_09068 PE=3 SV=1	General	W6U4L6	235294118	7	Yes
Proteasome subunit beta type-5 OS=Echinococcus granulosus GN=EGR_07358 PE=4 SV=1	Metabolism	W6U9V0	31316726	7
*T-complex protein 1 subunit eta OS=Echinococcus granulosus GN=EGR_05007 PE=3 SV=1	Vesicle mediated transport/membrane trafficking	W6V2J0	930565497	10
EH domain-containing protein OS=Echinococcus granulosus GN=EGR_01549 PE=3 SV=1	Vesicle mediated transport/membrane trafficking	U6IWC4	371225577	15
Fimbrin OS=Echinococcus granulosus GN=EGR_00251 PE=4 SV=1	Developmental Biology/Cellular migration	U6IWR5	229773463	11
Uncharacterized protein OS=Echinococcus granulosus GN=EGR_05274 PE=4 SV=1	Uncharacterized	W6UFB6	162790698	4
*Proteasome subunit alpha type OS=Echinococcus granulosus GN=EGR_04632 PE=3 SV=1	Metabolism	U6JM50	382022472	7
*Proteasome subunit alpha type OS=Echinococcus granulosus GN=EGR_05556 PE=3 SV=1	Metabolism	U6J8V5	361702128	8
Superoxide dismutase [Cu-Zn] OS=Echinococcus granulosus GN=EGR_01933 PE=3 SV=1	Metabolism	W6V988	406779661	5
*DCC-interacting protein 13-beta OS=Echinococcus granulosus GN=EGR_00400 PE=4 SV=1	Immune System/Host interaction	W6UWS2	260700389	7
Fatty acid binding protein FABP2 OS=Echinococcus granulosus GN=EGR_08627 PE=3 SV=1	Transport of Molecules	U6JIF2	56.25	9
*Uncharacterized protein OS=Echinococcus granulosus GN=EGR_10334 PE=4 SV=1	Uncharacterized	W6U118	218978102	6
Endophilin-B1 OS=Echinococcus granulosus GN=EGR_05824 PE=4 SV=1	Antigens	W6UDE2	317518248	9
*Nucleoside diphosphate kinase OS=Echinococcus granulosus GN=EGR_05582 PE=3 SV=1	Metabolism	W6UDV3	295081967	8
*Beta-ureidopropionase OS=Echinococcus granulosus GN=EGR_01138 PE=4 SV=1	Metabolism	W6UQN5	281449893	9
Dysferlin OS=Echinococcus granulosus GN=EGR_01316 PE=4 SV=1	Vesicle mediated transport/membrane trafficking	W6UR44	349344978	9
*Aldehyde dehydrogenase family 1 member A3 OS=Echinococcus granulosus GN=EGR_07699 PE=3 SV=1	Metabolism	U6JPM4	184804928	6
*Lysosomal aspartic protease OS=Echinococcus granulosus GN=EGR_07173 PE=3 SV=1	Metabolism	W6UBQ8	20	8
*Synaptotagmin-like protein 4 OS=Echinococcus granulosus GN=EGR_02832 PE=4 SV=1	Vesicle mediated transport/membrane trafficking	W6V7E2	141304348	8
*Sj-Ts4 protein OS=Echinococcus granulosus GN=EGR_08263 PE=4 SV=1	Antigens	W6UFE0	320261438	7
Glutathione peroxidase OS=Echinococcus granulosus GN=EGR_06748 PE=3 SV=1	Metabolism	W6UCC3	253676471	9
IST1 protein OS=Echinococcus granulosus GN=EGR_09731 PE=4 SV=1	Immune System/Host interaction	W6U2U0	312292359	7
*Annexin OS=Echinococcus granulosus GN=EGR_06824 PE=3 SV=1	Calcium homeostasis	W6UJJ6	236768802	7
Asparaginyl-tRNA synthetase, cytoplasmic OS=Echinococcus granulosus GN=EGR_10502 PE=4 SV=1	Metabolism	W6UMA5	172344689	6
*Aminotransferase class III OS=Echinococcus granulosus GN=EGR_02924 PE=3 SV=1	Metabolism	U6J0N8	262135922	8
*T complex protein 1 subunit theta OS=Echinococcus granulosus GN=EGR_04641 PE=3 SV=1	Vesicle mediated transport/membrane trafficking	U6JK90	227522936	10
*Heat shock protein OS=Echinococcus granulosus GN=EGR_03136 PE=3 SV=1	Signal Transduction	W6UKQ3	202995008	10
*Leucine-rich repeat-containing protein OS=Echinococcus granulosus GN=EGR_04654 PE=4 SV=1	Immune System/Host interaction	W6UG49	126787417	11
*Fucosidase alpha L 1 tissue OS=Echinococcus granulosus GN=EGR_02721 PE=4 SV=1	Metabolism	U6J2X5	194444444	9
Alpha-1,4 glucan phosphorylase OS=Echinococcus granulosus GN=EGR_06545 PE=3 SV=1	Metabolism	W6UB03	24386252	12
*Transforming protein RhoA OS=Echinococcus granulosus GN=EGR_06100 PE=3 SV=1	Signal Transduction	W6UDK8	425641026	7
Ubiquitin OS=Echinococcus granulosus GN=EGR_00625 PE=4 SV=1	Metabolism	W6USS6	151041667	7
*Serine/threonine-protein phosphatase OS=Echinococcus granulosus GN=EGR_00310 PE=3 SV=1	Signal Transduction	W6UWM0	209876543	8
*Carbonic anhydrase OS=Echinococcus granulosus GN=EGR_05704 PE=4 SV=1	Metabolism	U6JB10	235109718	5
Thioredoxin reductase 3 OS=Echinococcus granulosus GN=EGR_01749 PE=3 SV=1	Metabolism	W6UPS4	233070866	10
Ras-related protein Rab-10 OS=Echinococcus granulosus GN=EGR_03430 PE=4 SV=1	Vesicle mediated transport/membrane trafficking	W6UKC0	48	9
Serine/threonine-protein phosphatase 2A regulatory subunit A alpha isoform OS=Echinococcus granulosus GN=EGR_06234 PE=4 SV=1	Signal Transduction	W6UBZ8	235489221	11
Aldehyde dehydrogenase OS=Echinococcus granulosus GN=EGR_03415 PE=3 SV=1	Metabolism	W6V642	178484108	6
*Proteasome endopeptidase complex OS=Echinococcus granulosus GN=EGR_03486 PE=3 SV=1	Metabolism	W6UTH9	163043478	3
Antigen EG13 OS=Echinococcus granulosus GN=EGR_05904 PE=4 SV=1	Antigens	W6UE73	115141956	7
*Adenosyl homocysteinase OS=Echinococcus granulosus GN=EGR_05478 PE=3 SV=1	Metabolism	W6UFN6	681642138	7
Plectin-1 OS=Echinococcus granulosus GN=EGR_03589 PE=4 SV=1	Developmental Biology/Cellular migration	W6UJ70	232608696	9
*Na(+)/H(+) exchange regulatory cofactor NHE-RF1 OS=Echinococcus granulosus GN=EGR_03164 PE=4 SV=1	General	W6UL67	579310345	6
*Arp2/3 complex 34 kDa subunit OS=Echinococcus granulosus GN=EGR_08203 PE=3 SV=1	General	U6JKV5	341463415	9
Ras-related protein Rab-8B OS=Echinococcus granulosus GN=EGR_00882 PE=4 SV=1	Vesicle mediated transport/membrane trafficking	W6USR3	331983806	7
Ras-related protein Rab-7a OS=Echinococcus granulosus GN=EGR_06079 PE=4 SV=1	Vesicle mediated transport/membrane trafficking	W6ULR0	254285714	8
*Uncharacterized protein OS=Echinococcus granulosus GN=EGR_00739 PE=4 SV=1	Uncharacterized	W6UR49	234299517	7
*Dynein light chain 2, cytoplasmic OS=Echinococcus granulosus GN=EGR_09469 PE=4 SV=1	General	W6U526	630434783	7
*Echinoderm microtubule-associated protein-like protein OS=Echinococcus granulosus GN=EGR_10924 PE=4 SV=1	General	W6U778	138059701	5
*V-type proton ATPase subunit a OS=Echinococcus granulosus GN=EGR_01798 PE=3 SV=1	Transport of Molecules	U6J7M1	131756757	8
Ras-related protein Rab-27A OS=Echinococcus granulosus GN=EGR_06615 PE=4 SV=1	Vesicle mediated transport/membrane trafficking	W6UCR6	23030303	7
*Dehydrogenase/reductase SDR family member OS=Echinococcus granulosus GN=EGR_07430 PE=3 SV=1	Metabolism	W6UW28	321022727	7
*Ribose-5-phosphate isomerase OS=Echinococcus granulosus GN=EGR_07012 PE=4 SV=1	Metabolism	W6UIX6	425373134	10
Ubiquitin conjugating enzyme E2 N OS=Echinococcus granulosus GN=EGR_05250 PE=3 SV=1	Metabolism	U6JN29	47826087	7
Actin-depolymerizing factor 2 OS=Echinococcus granulosus GN=EGR_03926 PE=4 SV=1	General	W6UJD3	516055046	8
*Cytoplasmic dynein 1 heavy chain OS=Echinococcus granulosus GN=EGR_01376 PE=4 SV=1	General	W6URA8	379219641	14
Inorganic pyrophosphatase OS=Echinococcus granulosus GN=EGR_01176 PE=4 SV=1	Metabolism	U6J8B6	425170068	8
Annexin A7 OS=Echinococcus granulosus GN=EGR_05236 PE=4 SV=1	Calcium homeostasis	W6UEP1	1886121	7
*Regulator of microtubule dynamics protein OS=Echinococcus granulosus GN=EGR_00442 PE=4 SV=1	General	U6J4J7	313043478	7
*Putative deoxyribose-phosphate aldolase OS=Echinococcus granulosus GN=EGR_05713 PE=4 SV=1	Metabolism	W6UMW3	228412256	6
Proteasome subunit alpha type OS=Echinococcus granulosus GN=EGR_04209 PE=3 SV=1	Metabolism	U6JH31	34765625	9
*Heat shock protein OS=Echinococcus granulosus GN=EGR_06932 PE=3 SV=1	Signal Transduction	W6U9X5	170015456	9
*Heat shock cognate protein OS=Echinococcus granulosus GN=EGR_04903 PE=3 SV=1	Signal Transduction	W6UGS9	799347471	5
Dynein light chain 1 cytoplasmic OS=Echinococcus granulosus GN=EGR_00895 PE=4 SV=1	General	W6UUJ4	353413655	6
Eukaryotic translation initiation factor 5A OS=Echinococcus granulosus GN=EGR_03813 PE=3 SV=1	Metabolism	W6USI4	487179487	7
Ras-related protein Rap-1b OS=Echinococcus granulosus GN=EGR_01616 PE=4 SV=1	Vesicle mediated transport/membrane trafficking	W6V9Z6	333333333	6
Glutathione S-transferase OS=Echinococcus granulosus GN=GSTmu PE=2 SV=1	Metabolism	O16058	324200913	7
Serine/threonine-protein phosphatase OS=Echinococcus granulosus GN=EGR_09295 PE=3 SV=1	Signal Transduction	W6U419	168246445	7
Nascent polypeptide-associated complex subunit alpha, muscle-specific form OS=Echinococcus granulosus GN=EGR_00845 PE=4 SV=1	Metabolism	W6UUF0	260663507	4
*Proteasome subunit beta type OS=Echinococcus granulosus GN=EGR_01125 PE=3 SV=1	Metabolism	U6JAM8	287179487	5
*Dynein light chain OS=Echinococcus granulosus GN=EGR_00997 PE=4 SV=1	General	U6J3Y6	35483871	4
*Uncharacterized protein OS=Echinococcus granulosus GN=EGR_03588 PE=4 SV=1	Uncharacterized	W6V5G4	579831933	7
Dynein light chain 1, cytoplasmic OS=Echinococcus granulosus GN=EGR_05430 PE=4 SV=1	General	U6JF49	572815534	4
Ras protein rab OS=Echinococcus granulosus GN=EGR_01000 PE=4 SV=1	Vesicle mediated transport/membrane trafficking	U6IZC6	402985075	6
*cAMP-dependent protein kinase catalytic subunit alpha OS=Echinococcus granulosus GN=EGR_04421 PE=3 SV=1	Signal Transduction	W6UGX7	256830601	7
Uncharacterized protein OS=Echinococcus granulosus GN=EGR_08238 PE=4 SV=1	Uncharacterized	W6U8U0	161392405	5
Ras-related protein O-RAL OS=Echinococcus granulosus GN=EGR_00066 PE=4 SV=1	Vesicle mediated transport/membrane trafficking	W6V1I3	25	4
Coronin OS=Echinococcus granulosus GN=EGR_03223 PE=3 SV=1	Vesicle mediated transport/membrane trafficking	U6J5X0	185770751	7
Cdc42 OS=Echinococcus granulosus GN=EGR_00052 PE=3 SV=1	Developmental Biology/Cellular migration	U6IVD5	329896907	6
Dynein light chain 1, cytoplasmic OS=Echinococcus granulosus GN=EGR_04637 PE=4 SV=1	General	W6UHB1	362745098	4
Endophilin-A1 OS=Echinococcus granulosus GN=EGR_05034 PE=4 SV=1	Antigens	W6UGD8	274143302	7
*Uncharacterized protein OS=Echinococcus granulosus GN=EGR_09890 PE=4 SV=1	Uncharacterized	W6U9T7	158682635	7
*Threonyl tRNA synthetase C OS=Echinococcus granulosus GN=EGR_06754 PE=3 SV=1	Metabolism	U6JJ13	119444444	8
Sorcin OS=Echinococcus granulosus GN=EGR_06829 PE=4 SV=1	Calcium homeostasis	W6UJK0	406976744	7
*Eukaryotic initiation factor 4A OS=Echinococcus granulosus GN=EGR_06994 PE=3 SV=1	Metabolism	W6UXB5	176136364	7
B-cell receptor-associated protein OS=Echinococcus granulosus GN=EGR_08687 PE=4 SV=1	Immune System/Host interaction	W6U5T3	636277303	5
*Glycylpeptide N-tetradecanoyltransferase OS=Echinococcus granulosus GN=EGR_04495 PE=3 SV=1	Metabolism	W6UQS6	847127556	6
*ATP-dependent 6-phosphofructokinase OS=Echinococcus granulosus GN=EGR_07554 PE=3 SV=1	Metabolism	W6UHP3	126535627	7
Syntaxin-binding protein OS=Echinococcus granulosus GN=EGR_07043 PE=3 SV=1	Vesicle mediated transport/membrane trafficking	W6U9S4	120622568	7
*Leucyl aminopeptidase OS=Echinococcus granulosus GN=EGR_02929 PE=4 SV=1	Metabolism	U6J0N2	177387914	6
*Ras-related protein RABD2A OS=Echinococcus granulosus GN=EGR_05320 PE=4 SV=1	Vesicle mediated transport/membrane trafficking	U6JF50	43718593	8
Uncharacterized protein OS=Echinococcus granulosus GN=EGR_02580 PE=4 SV=1	Uncharacterized	W6UN14	226765799	5
*Dynein light chain 1, cytoplasmic OS=Echinococcus granulosus GN=EGR_00994 PE=4 SV=1	General	U6J1J8	777777778	6
Uncharacterized protein OS=Echinococcus granulosus GN=EGR_10196 PE=4 SV=1	Uncharacterized	W6U1N0	170648464	5
*Heat shock protein OS=Echinococcus granulosus GN=EGR_08820 PE=4 SV=1	Signal Transduction	W6U5D6	16056338	5
*Aspartyl aminopeptidase OS=Echinococcus granulosus GN=EGR_04322 PE=4 SV=1	Metabolism	W6UIJ1	762066046	7
Aspartate aminotransferase OS=Echinococcus granulosus GN=EGR_07719 PE=4 SV=1	Metabolism	W6U899	217090069	8
L-lactate dehydrogenase OS=Echinococcus granulosus GN=EGR_02865 PE=3 SV=1	Metabolism	W6UVI3	221288515	6
NAD-dependent deacetylase sirtuin-2 OS=Echinococcus granulosus GN=EGR_05039 PE=4 SV=1	Metabolism	W6UGE3	300291545	9
*Calcium-binding protein OS=Echinococcus granulosus GN=EGR_07814 PE=4 SV=1	Calcium homeostasis	W6U862	383561644	5
Ubiquitin C OS=Echinococcus granulosus GN=EGR_08845 PE=4 SV=1	Metabolism	W6U595	23480663	7
*Tegumental protein OS=Echinococcus granulosus GN=EGR_08411 PE=4 SV=1	Antigens	W6U646	677570093	2
Uncharacterized protein OS=Echinococcus granulosus GN=EGR_08893 PE=4 SV=1	Uncharacterized	W6U780	755642787	6
Long-chain-fatty-acid--CoA ligase OS=Echinococcus granulosus GN=EGR_04798 PE=4 SV=1	Metabolism	W6UH87	839469809	4
Ras-related protein RabJ OS=Echinococcus granulosus GN=EGR_00874 PE=4 SV=1	Vesicle mediated transport/membrane trafficking	W6URG5	363013699	5
*Transcription factor BTF3 OS=Echinococcus granulosus GN=EGR_10149 PE=3 SV=1	General	U6JHZ1	467532468	4
Transforming protein RhoA OS=Echinococcus granulosus GN=EGR_06099 PE=3 SV=1	Signal Transduction	W6ULS3	420512821	6
*T complex protein 1 subunit zeta OS=Echinococcus granulosus GN=EGR_08500 PE=3 SV=1	Vesicle mediated transport/membrane trafficking	U6JIW6	252285192	10
*von Willebrand factor A domain-containing protein 5A OS=Echinococcus granulosus GN=EGR_06108 PE=4 SV=1	Immune System/Host interaction	W6ULK4	136363636	8
Uncharacterized protein OS=Echinococcus granulosus GN=EGR_04177 PE=4 SV=1	Uncharacterized	W6UIJ6	490322581	6
Phospholipid scramblase OS=Echinococcus granulosus GN=EGR_02765 PE=3 SV=1	Metabolism	W6UV89	339622642	6
*Phosphoglucomutase OS=Echinococcus granulosus GN=EGR_06188 PE=4 SV=1	Metabolism	W6UZC4	955188679	7
Dynein light chain 2, cytoplasmic OS=Echinococcus granulosus GN=EGR_09471 PE=4 SV=1	General	W6U3G1	720430108	8
*26S proteasome non-ATPase regulatory subunit 3 OS=Echinococcus granulosus GN=EGR_08284 PE=4 SV=1	Metabolism	W6U6K8	154296875	5
Expressed conserved protein OS=Echinococcus granulosus GN=EGR_08855 PE=4 SV=1	Uncharacterized	U6JMR8	304347826	6
Ras-related protein RABA1b OS=Echinococcus granulosus GN=EGR_10162 PE=4 SV=1	Vesicle mediated transport/membrane trafficking	W6U1Q9	304029304	5
*ADP ribosylation factor 4 OS=Echinococcus granulosus GN=EGR_03438 PE=3 SV=1	Vesicle mediated transport/membrane trafficking	U6JEY5	466666667	5
Actin protein 2 B OS=Echinococcus granulosus GN=EGR_00127 PE=3 SV=1	General	U6J1L9	224747475	6
*Lipoxygenasey domain-containing protein OS=Echinococcus granulosus GN=EGR_03468 PE=4 SV=1	Developmental Biology/Cellular migration	W6V5P0	113095238	8
*Ubiquitin-like modifier-activating enzyme OS=Echinococcus granulosus GN=EGR_05361 PE=3 SV=1	General	W6UFQ0	12	9
Syntaxin OS=Echinococcus granulosus GN=EGR_03774 PE=3 SV=1	Vesicle mediated transport/membrane trafficking	U6J034	375862069	8
Ankyrin repeat containing protein OS=Echinococcus granulosus GN=EGR_04377 PE=4 SV=1	Vesicle mediated transport/membrane trafficking	U6J8Y9	231527094	8
*26S proteasome regulatory subunit RPN1 OS=Echinococcus granulosus GN=EGR_01758 PE=4 SV=1	Metabolism	W6UXI7	466082141	7
*Major egg antigen OS=Echinococcus granulosus GN=EGR_01882 PE=3 SV=1	Antigens	W6URS7	155069583	5
*T-complex protein 1 subunit beta OS=Echinococcus granulosus GN=EGR_03598 PE=3 SV=1	Vesicle mediated transport/membrane trafficking	W6V5H0	158286778	6
*Casein kinase II subunit alpha OS=Echinococcus granulosus GN=EGR_04797 PE=3 SV=1	Signal Transduction	W6UG07	155737705	6
Tetraspanin OS=Echinococcus granulosus GN=EGR_04249 PE=3 SV=1	Vesicle mediated transport/membrane trafficking	U6J3W8	244444444	6
*Calmodulin OS=Echinococcus granulosus GN=EGR_09570 PE=4 SV=1	Calcium homeostasis	U6JA54	35625	7
*V-type proton ATPase subunit d OS=Echinococcus granulosus GN=EGR_03332 PE=4 SV=1	Transport of Molecules	U6J516	163841808	3
*Elongation factor 1-gamma OS=Echinococcus granulosus GN=EGR_04125 PE=4 SV=1	Metabolism	U6JGN1	171428571	5
Programmed cell death 6-interacting protein OS=Echinococcus granulosus GN=EGR_00928 PE=4 SV=1	Vesicle mediated transport/membrane trafficking	W6VC02	127906977	5
Uncharacterized protein OS=Echinococcus granulosus GN=EGR_05994 PE=4 SV=1	Uncharacterized	W6UE44	180412371	9
Alpha tocopherol transfer protein OS=Echinococcus granulosus GN=EGR_06006 PE=4 SV=1	Transport of Molecules	U6ITN7	279503106	7
GTP-binding nuclear protein OS=Echinococcus granulosus GN=EGR_04178 PE=3 SV=1	Signal Transduction	U6JCJ6	353488372	6
Palmitoyltransferase OS=Echinococcus granulosus GN=EGR_08415 PE=3 SV=1	Metabolism	W6UEY2	166112957	4
Ubiquitin conjugating enzyme E2 L3 OS=Echinococcus granulosus GN=EGR_00906 PE=3 SV=1	Metabolism	U6J1U6	378205128	5
*Clathrin heavy chain OS=Echinococcus granulosus GN=EGR_04104 PE=3 SV=1	Vesicle mediated transport/membrane trafficking	W6UIT3	803357314	11
Guanine nucleotide binding protein subunit beta OS=Echinococcus granulosus GN=EGR_03374 PE=4 SV=1	Signal Transduction	U6J2Y8	169444444	5
Ras-related protein Rap-1b OS=Echinococcus granulosus GN=EGR_03026 PE=4 SV=1	Vesicle mediated transport/membrane trafficking	W6UKF4	183246073	6
*Serine/threonine-protein phosphatase OS=Echinococcus granulosus GN=EGR_09643 PE=3 SV=1	Signal Transduction	W6UAL8	19218241	4
*Synaptic vesicle membrane protein VAT-1-like protein OS=Echinococcus granulosus GN=EGR_03318 PE=4 SV=1	Vesicle mediated transport/membrane trafficking	W6UTS2	14084507	5
Ras C3 botulinum toxin substrate 2 OS=Echinococcus granulosus GN=EGR_07105 PE=3 SV=1	Immune System/Host interaction	U6JJ69	366492147	6
GTPase HRas OS=Echinococcus granulosus GN=EGR_06185 PE=4 SV=1	Signal Transduction	W6UDS2	44.5	6
Rab3 OS=Echinococcus granulosus GN=EGR_03275 PE=4 SV=1	Vesicle mediated transport/membrane trafficking	U6JRT3	401869159	8
*Telomerase protein component OS=Echinococcus granulosus GN=EGR_02877 PE=4 SV=1	General	W6UKR4	305096913	6
*Myosin-11 OS=Echinococcus granulosus GN=EGR_01108 PE=3 SV=1	General	W6UQM0	309226933	5
*Uncharacterized protein OS=Echinococcus granulosus GN=EGR_04149 PE=4 SV=1	Uncharacterized	W6UIK2	128027682	4
Fatty acid-binding protein OS=Echinococcus granulosus GN=EGR_04946 PE=3 SV=1	Transport of Molecules	W6UGV8	450980392	5
*Proliferating cell nuclear antigen (PCNA) OS=Echinococcus granulosus GN=EGR_04874 PE=3 SV=1	Developmental Biology/Cellular migration	U6JI50	261538462	5
*Peptide methionine sulfoxide reductase msrA OS=Echinococcus granulosus GN=EGR_06840 PE=3 SV=1	Metabolism	W6UA89	355932203	5
Gamma-soluble NSF attachment protein OS=Echinococcus granulosus GN=EGR_06815 PE=4 SV=1	Vesicle mediated transport/membrane trafficking	W6UA62	223684211	6
*Charged multivesicular body protein OS=Echinococcus granulosus GN=EGR_00524 PE=4 SV=1	Vesicle mediated transport/membrane trafficking	W6VCG7	211453744	3	Yes
Lysosomal alpha glucosidase OS=Echinococcus granulosus GN=EGR_08499 PE=3 SV=1	Metabolism	U6JQ59	88593577	5
*Beta-centractin OS=Echinococcus granulosus GN=EGR_00966 PE=3 SV=1	General	W6V0K4	229007634	6
Proteasome endopeptidase complex OS=Echinococcus granulosus GN=EGR_06724 PE=3 SV=1	Metabolism	U6IX51	275303644	7
Glucosamine--fructose-6-phosphate aminotransferase [isomerizing] OS=Echinococcus granulosus GN=EGR_08869 PE=4 SV=1	Metabolism	W6US48	108603667	6
Tyrosine-protein kinase OS=Echinococcus granulosus GN=EGR_01972 PE=3 SV=1	Signal Transduction	W6UPI5	1037182	6
*Estradiol 17 beta-dehydrogenase OS=Echinococcus granulosus GN=EGR_09847 PE=4 SV=1	Metabolism	W6U9Y5	109467456	4	Yes
*LanC-like protein OS=Echinococcus granulosus GN=EGR_09761 PE=4 SV=1	Metabolism	W6UPQ7	158798283	3
ADP-ribosylation factor OS=Echinococcus granulosus GN=EGR_00856 PE=3 SV=1	Vesicle mediated transport/membrane trafficking	W6V0C5	31010453	5
*Ras-related protein Rab-39B OS=Echinococcus granulosus GN=EGR_06415 PE=4 SV=1	Vesicle mediated transport/membrane trafficking	W6UYT8	251012146	5
*Malic enzyme OS=Echinococcus granulosus GN=EGR_06409 PE=3 SV=1	Metabolism	W6UBI1	128978224	5
*Aquaporin 9 AQP 9 Small solute channel 1 OS=Echinococcus granulosus GN=EGR_03137 PE=3 SV=1	Transport of Molecules	U6JF48	181538462	4
*2',3'-cyclic-nucleotide 3'-phosphodiesterase OS=Echinococcus granulosus GN=EGR_08413 PE=4 SV=1	Metabolism	W6U694	137551582	8
Epidermal growth factor receptor kinase substrate 8-like protein OS=Echinococcus granulosus GN=EGR_08138 PE=4 SV=1	Signal Transduction	W6UFX7	122180451	4
*Proteasome subunit beta type-1-A OS=Echinococcus granulosus GN=EGR_05345 PE=4 SV=1	Metabolism	W6V1V2	303797468	5
*Leukotriene A-4 hydrolase OS=Echinococcus granulosus GN=EGR_02555 PE=4 SV=1	Immune System/Host interaction	W6UMY4	985915493	5
*Phospholipid-transporting ATPase OS=Echinococcus granulosus GN=EGR_03952 PE=3 SV=1	Transport of Molecules	W6USD6	491679274	5
E3 ubiquitin-protein ligase CBL-B OS=Echinococcus granulosus GN=EGR_00761 PE=4 SV=1	Metabolism	W6V060	15	6
Peptidase inhibitor OS=Echinococcus granulosus GN=EGR_04630 PE=3 SV=1	Metabolism	W6UHA5	114285714	3
*Phosphatidylinositol-5-phosphate 4-kinase type-2 alpha OS=Echinococcus granulosus GN=EGR_08276 PE=4 SV=1	Metabolism	W6U6N0	916334661	3
Charged multivesicular body protein OS=Echinococcus granulosus GN=EGR_07940 PE=4 SV=1	Vesicle mediated transport/membrane trafficking	U6JME4	315533981	6
*Biotin-protein ligase OS=Echinococcus granulosus GN=EGR_07298 PE=4 SV=1	Metabolism	W6UI96	106418919	5
Endonuclease/exonuclease/phosphatase family domain-containing protein OS=Echinococcus granulosus GN=EGR_07571 PE=4 SV=1	Signal Transduction	W6U976	128458498	6
*Phosphatidylinositol transfer protein alpha isoform OS=Echinococcus granulosus GN=EGR_07933 PE=4 SV=1	Metabolism	W6UUU8	180505415	4
*Sarcoplasmic calcium binding protein OS=Echinococcus granulosus GN=EGR_04869 PE=4 SV=1	Calcium homeostasis	U6JI56	27020202	10	Yes
*Translationally-controlled tumor protein (TCTP) OS=Echinococcus granulosus GN=EGR_08597 PE=3 SV=1	Developmental Biology/Cellular migration	W6UT00	325581395	7
*Vesicle-fusing ATPase OS=Echinococcus granulosus GN=EGR_06622 PE=4 SV=1	Vesicle mediated transport/membrane trafficking	W6UAY2	426245211	6
Expressed conserved protein OS=Echinococcus granulosus GN=EGR_01671 PE=4 SV=1	Uncharacterized	U6IYX9	695517774	5
*Obg-like ATPase 1 OS=Echinococcus granulosus GN=EGR_04341 PE=3 SV=1	General	W6UGS0	272237197	6
*Putative mannose-6-phosphate isomerase OS=Echinococcus granulosus GN=EGR_07289 PE=3 SV=1	Metabolism	W6U8W7	152424942	4
*Adenine phosphoribosyltransferase OS=Echinococcus granulosus GN=EGR_09920 PE=3 SV=1	Metabolism	W6U9Q5	393442623	6
*Universal stress protein OS=Echinococcus granulosus GN=EGR_00040 PE=4 SV=1	Signal Transduction	U6IV64	488505747	7
*Zinc phosphodiesterase ELAC protein OS=Echinococcus granulosus GN=EGR_06988 PE=3 SV=1	Metabolism	W6U9V9	128824477	6
*WW domain-binding protein OS=Echinococcus granulosus GN=EGR_04712 PE=4 SV=1	Signal Transduction	W6UHH3	257575758	5
Charged multivesicular body protein 4a OS=Echinococcus granulosus GN=EGR_07734 PE=4 SV=1	Vesicle mediated transport/membrane trafficking	U6JBD0	314814815	6
*Phosphoglucomutase-2 OS=Echinococcus granulosus GN=EGR_08839 PE=3 SV=1	Metabolism	W6US78	113835377	5
Programmed cell death protein 6 OS=Echinococcus granulosus GN=EGR_04452 PE=4 SV=1 (PDCD6)	Vesicle mediated transport/membrane trafficking	U6JJF9	149425287	3
*Phospholipid-transporting ATPase OS=Echinococcus granulosus GN=EGR_00704 PE=3 SV=1	Transport of Molecules	W6UR21	551776266	6
Charged multivesicular body protein OS=Echinococcus granulosus GN=EGR_01017 PE=4 SV=1	Vesicle mediated transport/membrane trafficking	U6JCE8	306220096	5
*Dynein light chain, cytoplasmic OS=Echinococcus granulosus GN=EGR_09474 PE=4 SV=1	General	W6U531	342857143	3
*Actin OS=Echinococcus granulosus GN=EGR_08341 PE=3 SV=1	General	W6UF88	252659574	6
*Chaperonin containing TCP1 subunit 5 epsilon OS=Echinococcus granulosus GN=EGR_04470 PE=3 SV=1	General	U6JNT7	167587477	6
14-3-3 protein zeta OS=Echinococcus granulosus GN=EGR_03190 PE=3 SV=1	Antigens	U6J5Z8	24609375	6
*Histidyl tRNA synthetase OS=Echinococcus granulosus GN=EGR_00838 PE=4 SV=1	Metabolism	U6J6L6	833333333	4
*Calpain-5 OS=Echinococcus granulosus GN=EGR_03962 PE=3 SV=1	Calcium homeostasis	W6V4M4	739130435	4
*Citrate synthase OS=Echinococcus granulosus GN=EGR_02955 PE=3 SV=1	Metabolism	U6J0K5	122580645	4
*Alpha-N-acetyl galactosaminidase OS=Echinococcus granulosus GN=EGR_08025 PE=3 SV=1	Metabolism	W6U9E9	142857143	5
F-actin-capping protein subunit alpha OS=Echinococcus granulosus GN=EGR_02698 PE=3 SV=1	General	W6UP73	143333333	3
*Calcium/calmodulin-dependent protein kinase type II delta 2 chain OS=Echinococcus granulosus GN=EGR_06207 PE=4 SV=1	Calcium homeostasis	W6UDJ3	577200577	4
*Tryptophanyl-tRNA synthetase, cytoplasmic OS=Echinococcus granulosus GN=EGR_08272 PE=4 SV=1	Metabolism	W6U8T3	794701987	3
Putative phosphoglycerate mutase OS=Echinococcus granulosus GN=EGR_00140 PE=3 SV=1	Metabolism	W6UW68	306772908	4
TFIIH basal transcription factor complex helicase subunit OS=Echinococcus granulosus GN=EGR_00549 PE=4 SV=1	Metabolism	W6VCI4	347457627	3
*Uncharacterized protein OS=Echinococcus granulosus GN=EGR_05999 PE=4 SV=1	Uncharacterized	W6UE48	143603133	5
Serine/threonine-protein kinase N2 OS=Echinococcus granulosus GN=EGR_05639 PE=4 SV=1	Signal Transduction	W6V113	213492741	4
Proteasome subunit beta type OS=Echinococcus granulosus GN=EGR_05810 PE=3 SV=1	Metabolism	U6JD96	100719424	3
*Ubiquitin thioesterase OS=Echinococcus granulosus GN=EGR_09231 PE=3 SV=1	General	U6JCH0	229390681	4	Yes
*Protein phosphatase 1 regulatory subunit OS=Echinococcus granulosus GN=EGR_02312 PE=4 SV=1	Signal Transduction	W6UPZ9	170520231	5
*Myosin-XV OS=Echinococcus granulosus GN=EGR_09612 PE=4 SV=1	General	W6UAP6	782778865	5
Signal recognition particle protein OS=Echinococcus granulosus GN=EGR_05702 PE=3 SV=1	Signal Transduction	W6UF17	480699199	5
Protein DJ 1 OS=Echinococcus granulosus GN=EGR_07383 PE=4 SV=1	Metabolism	U6JIQ5	342391304	4
Guanine nucleotide-binding protein G(S) subunit alpha OS=Echinococcus granulosus GN=EGR_04343 PE=4 SV=1	Signal Transduction	W6UQX7	150895141	5
*GDP-mannose 4,6 dehydratase OS=Echinococcus granulosus GN=EGR_09929 PE=3 SV=1	Metabolism	W6U278	991501416	2
Eukaryotic translation initiation factor 2 OS=Echinococcus granulosus GN=EGR_02841 PE=4 SV=1	Metabolism	U6J7Y0	155495979	4
DnaJ subfamily C member protein OS=Echinococcus granulosus GN=EGR_00970 PE=4 SV=1	Signal Transduction	W6UUU7	23857868	4
*N(G),N(G)-dimethylarginine dimethylaminohydrolase OS=Echinococcus granulosus GN=EGR_02360 PE=4 SV=1	Immune System/Host interaction	W6V8P5	228782288	5
Exocyst complex component OS=Echinococcus granulosus GN=EGR_00360 PE=4 SV=1	Vesicle mediated transport/membrane trafficking	W6UWQ6	560131796	5
*Rho GTPase-activating protein OS=Echinococcus granulosus GN=EGR_02344 PE=4 SV=1	Vesicle mediated transport/membrane trafficking	W6UNS0	119001919	6
*Calpain-7 OS=Echinococcus granulosus GN=EGR_00902 PE=3 SV=1	Calcium homeostasis	W6UST1	399595346	5
*tRNA-splicing ligase RtcB homolog OS=Echinococcus granulosus GN=EGR_00905 PE=3 SV=1	Metabolism	W6UUK6	147663551	4	Yes
*Ras-related protein ced-10 OS=Echinococcus granulosus GN=EGR_07104 PE=3 SV=1	Vesicle mediated transport/membrane trafficking	W6U9F8	196808511	2	Yes
*Prostaglandin-E(2) 9-reductase OS=Echinococcus granulosus GN=EGR_09845 PE=4 SV=1	Immune System/Host interaction	W6U2E2	690789474	3
Guanine nucleotide-binding protein G(O) subunit alpha OS=Echinococcus granulosus GN=EGR_07086 PE=4 SV=1	Signal Transduction	W6UBY3	152112676	5
*Lipoxygenasey domain-containing protein OS=Echinococcus granulosus GN=EGR_03470 PE=4 SV=1	Developmental Biology/Cellular migration	W6UKG1	657894737	5
*Uncharacterized protein OS=Echinococcus granulosus GN=EGR_02181 PE=4 SV=1	Uncharacterized	W6UX40	128349788	7
Transitional endoplasmic reticulum ATPase OS=Echinococcus granulosus GN=EGR_01043 PE=3 SV=1	Metabolism	W6UQD3	14556962	6
*Dynamin-3 OS=Echinococcus granulosus GN=EGR_08549 PE=3 SV=1	General	W6U5W8	537745605	3
*DnaJ subfamily B member OS=Echinococcus granulosus GN=EGR_02304 PE=4 SV=1	Signal Transduction	W6UNP9	158075601	4
Golgi-associated plant pathogenesis-related protein OS=Echinococcus granulosus GN=EGR_09445 PE=3 SV=1	Developmental Biology/Cellular migration	W6U3K0	18442623	4
Thioredoxin OS=Echinococcus granulosus GN=EGR_04568 PE=3 SV=1	Metabolism	W6V3D8	420560748	4
*Uncharacterized protein OS=Echinococcus granulosus GN=EGR_01893 PE=3 SV=1	Uncharacterized	W6UXT9	235494881	6
Vacuolar protein sorting-associated protein OS=Echinococcus granulosus GN=EGR_04361 PE=4 SV=1	Vesicle mediated transport/membrane trafficking	U6J907	274509804	5
*Putative aminopeptidase W07G4.4 OS=Echinococcus granulosus GN=EGR_01576 PE=4 SV=1	Metabolism	W6V9X3	878594249	3	Yes
*Signal transducing adapter molecule OS=Echinococcus granulosus GN=EGR_08242 PE=4 SV=1	Signal Transduction	W6U6Q4	109725686	3
*Guanine nucleotide-binding protein G(O) subunit alpha OS=Echinococcus granulosus GN=EGR_07085 PE=4 SV=1	Signal Transduction	W6UAF9	237226277	5
*Prolyl endopeptidase OS=Echinococcus granulosus GN=EGR_04427 PE=4 SV=1	Metabolism	W6UI76	843023256	4
*Uncharacterized protein OS=Echinococcus granulosus GN=EGR_03591 PE=4 SV=1	Uncharacterized	W6UT44	304276316	2	Yes
*Dynein light chain OS=Echinococcus granulosus GN=EGR_04883 PE=4 SV=1	General	U6JI42	16969697	2
*Alcohol dehydrogenase [NADP+] B OS=Echinococcus granulosus GN=EGR_03866 PE=4 SV=1	Metabolism	W6UJ61	164086687	4
*ATP-dependent RNA helicase Ddx1 OS=Echinococcus granulosus GN=EGR_02447 PE=4 SV=1	Metabolism	W6UPE6	150110375	5
Universal stress protein OS=Echinococcus granulosus GN=EGR_06696 PE=4 SV=1	Signal Transduction	U6J3T1	22754491	3
*Glutamate dehydrogenase OS=Echinococcus granulosus GN=EGR_04594 PE=3 SV=1	Metabolism	W6UGF0	12992126	4
Eukaryotic translation initiation OS=Echinococcus granulosus GN=EGR_01220 PE=4 SV=1	Metabolism	U6J6D7	116883117	4
*Hydroxymethylglutaryl-CoA synthase, cytoplasmic OS=Echinococcus granulosus GN=EGR_09386 PE=4 SV=1	Metabolism	W6U3Q1	99796334	4
*Expressed protein OS=Echinococcus granulosus GN=EGR_07941 PE=4 SV=1	Uncharacterized	U6JPQ6	104783599	4
*Hsc70-interacting protein OS=Echinococcus granulosus GN=EGR_00627 PE=4 SV=1	Signal Transduction	W6V185	149171271	3	Yes
Tumor susceptibility gene 101 protein OS=Echinococcus granulosus GN=EGR_07826 PE=4 SV=1 (TSG101)	Vesicle mediated transport/membrane trafficking	W6U800	379008746	3
*Transaldolase OS=Echinococcus granulosus GN=EGR_10111 PE=3 SV=1	Metabolism	W6UNT9	17791411	4
*Kinesin-like protein OS=Echinococcus granulosus GN=EGR_02990 PE=3 SV=1	General	U6J6Z7	43043043	3	Yes
*Uncharacterized protein OS=Echinococcus granulosus GN=EGR_06281 PE=4 SV=1	Uncharacterized	W6UL74	979899497	3
*Expressed conserved protein OS=Echinococcus granulosus GN=EGR_00080 PE=4 SV=1	Uncharacterized	U6IV22	24	4
*26S protease regulatory subunit 4 OS=Echinococcus granulosus GN=EGR_03729 PE=3 SV=1	Metabolism	W6V5B6	102941176	4	Yes
Vacuolar protein sorting-associated protein OS=Echinococcus granulosus GN=EGR_02821 PE=3 SV=1	Vesicle mediated transport/membrane trafficking	W6UMT2	262626263	5
*Arginyl tRNA synthetase cytoplasmic OS=Echinococcus granulosus GN=EGR_06620 PE=3 SV=1	Metabolism	U6JDT3	981308411	5
Non-lysosomal glucosylceramidase OS=Echinococcus granulosus GN=EGR_06717 PE=4 SV=1	Metabolism	W6UBE4	670731707	5
*Lethal(2) giant larvae protein OS=Echinococcus granulosus GN=EGR_08894 PE=4 SV=1	Developmental Biology/Cellular migration	W6UD39	591471802	3	Yes
Guanine nucleotide-binding protein subunit beta OS=Echinococcus granulosus GN=EGR_04008 PE=4 SV=1	Signal Transduction	W6UI48	921409214	3
*Adenylosuccinate synthetase OS=Echinococcus granulosus GN=EGR_03221 PE=3 SV=1	Metabolism	W6ULN3	169047619	6
Proteasome subunit beta type 6 OS=Echinococcus granulosus GN=EGR_01826 PE=4 SV=1	Metabolism	U6JCB8	160869565	3
*Ras gtp binding protein rho1 OS=Echinococcus granulosus GN=EGR_03745 PE=3 SV=1	Vesicle mediated transport/membrane trafficking	U6JGL3	265625	4	Yes
*Cell cycle control protein 50A OS=Echinococcus granulosus GN=EGR_00131 PE=4 SV=1	Developmental Biology/Cellular migration	W6V1N6	23.75	4
*Spliceosome RNA helicase BAT1 OS=Echinococcus granulosus GN=EGR_06510 PE=4 SV=1	Metabolism	W6UKL4	101545254	4
4-hydroxybutyrate coenzyme A transferase OS=Echinococcus granulosus GN=EGR_03986 PE=4 SV=1	Metabolism	W6UJB6	354412787	3
*Ankyrin repeat and death domain-containing protein OS=Echinococcus granulosus GN=EGR_10355 PE=4 SV=1	Vesicle mediated transport/membrane trafficking	W6U164	820707071	4
*Delta-aminolevulinic acid dehydratase OS=Echinococcus granulosus GN=EGR_01040 PE=3 SV=1	Metabolism	U6JCH2	134615385	4
*Actin-related protein 2/3 complex subunit 5 OS=Echinococcus granulosus GN=EGR_07233 PE=3 SV=1	General	U6JAB5	251612903	3
*Solute carrier family 43 member 3 OS=Echinococcus granulosus GN=EGR_05528 PE=4 SV=1	Transport of Molecules	W6V1A4	446601942	2
*Fructose-1,6-bisphosphatase OS=Echinococcus granulosus GN=EGR_07106 PE=3 SV=1	Metabolism	W6UAB1	16.8	4
*Proteasome subunit beta type-3 OS=Echinococcus granulosus GN=EGR_05037 PE=4 SV=1	Metabolism	W6V2B5	203125	3
*Cullin-3 OS=Echinococcus granulosus GN=EGR_04583 PE=3 SV=1	General	W6V3F2	465408805	3	Yes
*Adenylate kinase OS=Echinococcus granulosus GN=EGR_04123 PE=3 SV=1	Metabolism	W6UHX6	322580645	4
*Serine/threonine-protein phosphatase 2A regulatory subunit alpha isoform OS=Echinococcus granulosus GN=EGR_05331 PE=4 SV=1	Signal Transduction	W6UEI2	766331658	5
*Ectonucleotide pyrophosphatase/phosphodiesterase family member OS=Echinococcus granulosus GN=EGR_08725 PE=4 SV=1	Metabolism	W6U7S6	116438356	3
*V-type proton ATPase catalytic subunit A isoform 2 OS=Echinococcus granulosus GN=EGR_04878 PE=3 SV=1	Transport of Molecules	U6JBL1	869565217	4
*Glutathione S-transferase OS=Echinococcus granulosus GN=EGR_07274 PE=3 SV=1	Metabolism	W6UII5	143835616	6
*Long-chain-fatty-acid-CoA ligase 5 OS=Echinococcus granulosus GN=EGR_00707 PE=4 SV=1	Metabolism	W6USB7	102631579	3
Cyclin-Y-like protein OS=Echinococcus granulosus GN=EGR_00717 PE=3 SV=1	Developmental Biology/Cellular migration	W6USC8	210526316	6
*Myosin regulatory light chain sqh OS=Echinococcus granulosus GN=EGR_00670 PE=4 SV=1	General	W6USV8	203389831	3	Yes
*Calcium-binding protein OS=Echinococcus granulosus GN=EGR_04778 PE=4 SV=1	Calcium homeostasis	W6UH73	282758621	4
*Developmentally-regulated GTP-binding protein OS=Echinococcus granulosus GN=EGR_06647 PE=4 SV=1	General	W6UCN0	831600832	3
*Uncharacterized protein OS=Echinococcus granulosus GN=EGR_01113 PE=4 SV=1	Uncharacterized	W6UQM2	247058824	2	Yes
Ras-related protein M-Ras OS=Echinococcus granulosus GN=EGR_02047 PE=4 SV=1	Vesicle mediated transport/membrane trafficking	W6UP09	186147186	3	Yes
*Moesin OS=Echinococcus granulosus GN=EGR_07279 PE=4 SV=1	Immune System/Host interaction	W6U8W2	620031797	3
*Ferric-chelate reductase OS=Echinococcus granulosus GN=EGR_01179 PE=4 SV=1	Metabolism	W6UTR9	76419214	2
*Casein kinase I alpha OS=Echinococcus granulosus GN=EGR_01275 PE=3 SV=1	Signal Transduction	U6IXS1	167958656	5
*S-formylglutathione hydrolase OS=Echinococcus granulosus GN=EGR_02214 PE=4 SV=1	Metabolism	W6UNI9	426470588	2	Yes
*Calcium-binding protein 39-like protein OS=Echinococcus granulosus GN=EGR_03984 PE=4 SV=1	Calcium homeostasis	W6UJ03	147398844	4
*Syntaxin-7 OS=Echinococcus granulosus GN=EGR_05134 PE=4 SV=1	Vesicle mediated transport/membrane trafficking	U6J921	115702479	2
*Cullin-associated NEDD8-dissociated protein OS=Echinococcus granulosus GN=EGR_08192 PE=4 SV=1	General	W6U6Z6	366013072	4
*Carbonyl reductase [NADPH] OS=Echinococcus granulosus GN=EGR_04036 PE=4 SV=1	Metabolism	W6UIZ6	182222222	3
Ag5 OS=Echinococcus granulosus GN=EGR_04862 PE=2 SV=1	Antigens	I1WXU1	119834711	4
*GDP-L-fucose synthase OS=Echinococcus granulosus GN=EGR_01085 PE=3 SV=1	Metabolism	W6UZL9	12804878	4
*Ras-related protein Rab-4B OS=Echinococcus granulosus GN=EGR_00953 PE=4 SV=1	Vesicle mediated transport/membrane trafficking	W6VC22	207373272	4
*Chloride intracellular channel protein 5 OS=Echinococcus granulosus GN=EGR_05648 PE=4 SV=1	Transport of Molecules	W6UEL7	576271186	2
*Proteasome subunit beta OS=Echinococcus granulosus GN=EGR_03528 PE=3 SV=1	Metabolism	U6J9Q8	163934426	2
*Methionine aminopeptidase OS=Echinococcus granulosus GN=EGR_09110 PE=3 SV=1	Metabolism	W6U4I3	113445378	4
*Ribosomal protein S6 kinase OS=Echinococcus granulosus GN=EGR_01966 PE=3 SV=1	Signal Transduction	W6UX98	501981506	3
*PITH domain containing protein 1 OS=Echinococcus granulosus GN=EGR_03331 PE=4 SV=1	Metabolism	U6J9M3	261083744	3
*Malate dehydrogenase OS=Echinococcus granulosus GN=EGR_07010 PE=4 SV=1	Metabolism	W6UAI6	151187905	5
*Uncharacterized protein OS=Echinococcus granulosus GN=EGR_09176 PE=4 SV=1	Uncharacterized	W6UCI3	145748988	3
*26S protease regulatory subunit S10B OS=Echinococcus granulosus GN=EGR_02391 PE=3 SV=1	Metabolism	U6J9J2	116161616	3
*26S proteasome non ATPase regulatory subunit OS=Echinococcus granulosus GN=EGR_06333 PE=4 SV=1	Metabolism	U6JQS2	140811456	4	Yes
*GMP synthase [glutamine-hydrolyzing] OS=Echinococcus granulosus GN=EGR_08435 PE=4 SV=1	Metabolism	W6UEZ1	817438692	5	Yes
Expressed conserved protein OS=Echinococcus granulosus GN=EGR_01670 PE=4 SV=1	Uncharacterized	U6IWR1	105855856	3
*Cysteine-rich secretory protein LCCL domain-containing OS=Echinococcus granulosus GN=EGR_07496 PE=4 SV=1	Vesicle mediated transport/membrane trafficking	U6IUA6	167938931	2	Yes
Charged multivesicular body protein 3 OS=Echinococcus granulosus GN=EGR_01905 PE=4 SV=1	Vesicle mediated transport/membrane trafficking	W6V9R5	242152466	4
*Acyl-protein thioesterase OS=Echinococcus granulosus GN=EGR_04730 PE=4 SV=1	Metabolism	W6UH50	651906519	3
*Multidrug resistance protein OS=Echinococcus granulosus GN=EGR_09503 PE=4 SV=1	Transport of Molecules	W6U517	4400978	2
Eukaryotic translation initiation factor 3 subunit C OS=Echinococcus granulosus GN=EGR_04188 PE=3 SV=1	Metabolism	W6URL4	309777348	3
*Leucine-rich repeat-containing protein 57 OS=Echinococcus granulosus GN=EGR_04838 PE=4 SV=1	Immune System/Host interaction	W6UFQ5	176706827	3
*Mitogen-activated protein kinase OS=Echinococcus granulosus GN=EGR_00595 PE=3 SV=1	Signal Transduction	W6USQ6	924369748	3
*Dihydropteridine reductase OS=Echinococcus granulosus GN=EGR_07925 PE=4 SV=1	Metabolism	W6U7P4	134782609	3
Actin-related protein 2/3 complex subunit 4 OS=Echinococcus granulosus GN=EGR_03973 PE=3 SV=1	General	W6UI15	215909091	4
*Histone H4 OS=Echinococcus granulosus GN=EGR_10657 PE=3 SV=1	General	W6ULY2	182857143	3
*Putative phosphatidate phosphatase OS=Echinococcus granulosus GN=EGR_10190 PE=4 SV=1	Metabolism	W6U1K2	258706468	5
*Nuclear transport factor 2 OS=Echinococcus granulosus GN=EGR_04554 PE=4 SV=1	General	U6J4J0	214285714	2
*6-phosphogluconolactonase OS=Echinococcus granulosus GN=EGR_02436 PE=4 SV=1	Metabolism	W6UM68	150793651	2
*Myosin-XV OS=Echinococcus granulosus GN=EGR_09608 PE=4 SV=1	General	W6U362	12202381	3
*Adenylyl cyclase-associated protein OS=Echinococcus granulosus GN=EGR_00542 PE=3 SV=1	Signal Transduction	W6V110	991189427	3
*Putative E3 ubiquitin-protein ligase HERC4 OS=Echinococcus granulosus GN=EGR_02355 PE=4 SV=1	General	W6V8P2	584467574	5
*Active breakpoint cluster region-related protein OS=Echinococcus granulosus GN=EGR_02152 PE=4 SV=1	Developmental Biology/Cellular migration	W6UP83	385818561	3
Long-chain-fatty-acid--CoA ligase OS=Echinococcus granulosus GN=EGR_03656 PE=4 SV=1	Metabolism	W6UTA0	661375661	4
*Uncharacterized protein OS=Echinococcus granulosus GN=EGR_02967 PE=4 SV=1	Uncharacterized	W6UL07	131578947	4
*Dynein light chain 1, cytoplasmic OS=Echinococcus granulosus GN=EGR_04650 PE=4 SV=1	General	W6UHB9	231578947	2
*AP-2 complex subunit beta OS=Echinococcus granulosus GN=EGR_06040 PE=4 SV=1	Vesicle mediated transport/membrane trafficking	W6UDG4	555004955	3
*Exocyst complex component 5 OS=Echinococcus granulosus GN=EGR_08009 PE=4 SV=1	Vesicle mediated transport/membrane trafficking	W6U7I0	521978022	3
*PDZ domain-containing protein GIPC1 OS=Echinococcus granulosus GN=EGR_08298 PE=4 SV=1	General	W6UTU2	724233983	2	Yes
*Putative global transcription activator SNF2L1 OS=Echinococcus granulosus GN=EGR_07033 PE=3 SV=1	Metabolism	W6U9R4	254880694	3
*Uncharacterized protein OS=Echinococcus granulosus GN=EGR_01508 PE=4 SV=1	Uncharacterized	W6URV7	588235294	4
*Growth factor receptor-bound protein OS=Echinococcus granulosus GN=EGR_09709 PE=4 SV=1	Developmental Biology/Cellular migration	W6U2U7	119777159	4
Inner membrane protein yhjX OS=Echinococcus granulosus GN=EGR_07569 PE=4 SV=1	Transport of Molecules	W6U8I5	609756098	2
26S protease regulatory subunit 6B OS=Echinococcus granulosus GN=EGR_01753 PE=3 SV=1	Metabolism	U6J9Q0	987951807	4	Yes
Integral membrane protein OS=Echinococcus granulosus GN=EGR_05083 PE=3 SV=1	General	U6J887	67961165	2
*Dynein light chain Tctex-type OS=Echinococcus granulosus GN=EGR_05453 PE=4 SV=1	General	W6UFM3	335714286	3
*NEDD8-activating enzyme E1 catalytic subunit OS=Echinococcus granulosus GN=EGR_07170 PE=4 SV=1	General	W6U9D8	265035678	3
Calcium-binding mitochondrial carrier protein SCaMC-1 OS=Echinococcus granulosus GN=EGR_07432 PE=3 SV=1	Calcium homeostasis	W6UAX7	302811824	3
Actin-interacting protein OS=Echinococcus granulosus GN=EGR_00962 PE=4 SV=1	General	W6USX8	634920635	3
*COP9 signalosome complex subunit 3 OS=Echinococcus granulosus GN=EGR_02738 PE=4 SV=1	General	W6UL88	503597122	2	Yes
*Uncharacterized protein OS=Echinococcus granulosus GN=EGR_09402 PE=4 SV=1	Uncharacterized	W6UQP1	12267658	2
*Cupin 2 barrel domain containing protein OS=Echinococcus granulosus GN=EGR_02662 PE=4 SV=1	Antigens	U6IZE6	323809524	3
*Uncharacterized protein OS=Echinococcus granulosus GN=EGR_05990 PE=4 SV=1	Uncharacterized	W6ULU3	134228188	3
CRAL-TRIO domain-containing protein C3H8.02 OS=Echinococcus granulosus GN=EGR_06398 PE=4 SV=1	Transport of Molecules	W6UKV9	764872521	4
*Aldo-keto reductase family 1 member C1 OS=Echinococcus granulosus GN=EGR_05002 PE=4 SV=1	Metabolism	W6V2I6	126213592	4
*40S ribosomal protein S3 OS=Echinococcus granulosus GN=EGR_04965 PE=3 SV=1	General	W6UPA8	732323232	3	Yes
*Calponin, putative OS=Echinococcus granulosus GN=EGR_06208 PE=4 SV=1	Calcium homeostasis	W6ULB0	228855721	3
Tctex1 domain-containing protein OS=Echinococcus granulosus GN=EGR_07068 PE=4 SV=1	Vesicle mediated transport/membrane trafficking	W6U9J7	55187638	2
Ferritin OS=Echinococcus granulosus GN=EGR_09055 PE=3 SV=1	Transport of Molecules	U6JNP4	277456647	3
Maspardin OS=Echinococcus granulosus GN=EGR_08706 PE=4 SV=1	Immune System/Host interaction	W6U7Y4	107142857	3
*Histidine triad nucleotide-binding protein OS=Echinococcus granulosus GN=EGR_06228 PE=4 SV=1	Developmental Biology/Cellular migration	W6ULC3	409448819	2
*5'-AMP-activated protein kinase subunit gamma-2 OS=Echinococcus granulosus GN=EGR_02991 PE=4 SV=1	Metabolism	W6V734	104519774	3	Yes
*Calcium-binding protein OS=Echinococcus granulosus GN=EGR_04781 PE=4 SV=1	Calcium homeostasis	W6V316	279220779	3	Yes
*Excitatory amino acid transporter OS=Echinococcus granulosus GN=EGR_01269 PE=4 SV=1	Transport of Molecules	W6USM3	12987013	2
*Myosin ID heavy chain OS=Echinococcus granulosus GN=EGR_09611 PE=4 SV=1	General	W6U4R4	938271605	3	Yes
*Pyruvate kinase isozyme R OS=Echinococcus granulosus GN=EGR_04254 PE=4 SV=1	Metabolism	W6UGY6	311111111	2	Yes
*Calpain-B OS=Echinococcus granulosus GN=EGR_08035 PE=3 SV=1	Calcium homeostasis	U6JR38	943643512	5
*Kinesin light chain OS=Echinococcus granulosus GN=EGR_03069 PE=4 SV=1	General	W6ULX7	699815838	3
*Calmodulin OS=Echinococcus granulosus GN=EGR_01226 PE=4 SV=1	Calcium homeostasis	W6US59	107638889	3
*Metallo-beta-lactamase domain-containing protein OS=Echinococcus granulosus GN=EGR_07073 PE=4 SV=1	Metabolism	W6U9K1	168067227	3
*LanC-like protein OS=Echinococcus granulosus GN=EGR_03376 PE=4 SV=1	Metabolism	W6UJW5	463320463	2
*Phospholipase A-2-activating protein OS=Echinococcus granulosus GN=EGR_01091 PE=4 SV=1	Metabolism	W6URW5	404685836	3	Yes
Epsin-1 OS=Echinococcus granulosus GN=EGR_09013 PE=4 SV=1	Vesicle mediated transport/membrane trafficking	W6U6X2	489642185	2
Coiled-coil and C2 domain-containing protein 1-like protein OS=Echinococcus granulosus GN=EGR_08461 PE=4 SV=1	Signal Transduction	W6U675	496815287	3
*26S protease regulatory subunit 7 OS=Echinococcus granulosus GN=EGR_04075 PE=3 SV=1	Metabolism	U6JGS5	854503464	3	Yes
*Uncharacterized protein OS=Echinococcus granulosus GN=EGR_00474 PE=4 SV=1	Uncharacterized	W6VCD1	527859238	3
*Serine/threonine-protein kinase PAK 3 OS=Echinococcus granulosus GN=EGR_03475 PE=3 SV=1	Signal Transduction	W6UKG8	973630832	3	Yes
Pleckstriny domain-containing family A member OS=Echinococcus granulosus GN=EGR_01337 PE=4 SV=1	Transport of Molecules	W6VAB9	224390244	4
Transporter OS=Echinococcus granulosus GN=EGR_01731 PE=3 SV=1	Transport of Molecules	W6UNL2	247933884	2
*Peptidylprolyl isomerase OS=Echinococcus granulosus GN=EGR_05248 PE=2 SV=1	Immune System/Host interaction	C6ZI52	268518519	3
*NIF3-like protein OS=Echinococcus granulosus GN=EGR_02961 PE=4 SV=1	General	W6V706	179878049	2	Yes
*Casein kinase I isoform gamma-1 OS=Echinococcus granulosus GN=EGR_06602 PE=4 SV=1	Signal Transduction	W6UAW9	471698113	2	Yes
*Myosin heavy chain, striated muscle OS=Echinococcus granulosus GN=EGR_03301 PE=3 SV=1	General	W6UJP6	177035913	3	Yes
*Abhydrolase domain-containing protein 4 OS=Echinococcus granulosus GN=EGR_04646 PE=4 SV=1	Metabolism	W6UQ90	125326371	3
*Heat shock cognate protein OS=Echinococcus granulosus GN=EGR_07332 PE=3 SV=1	Signal Transduction	W6UBD1	601626016	3
*Proteasome endopeptidase complex OS=Echinococcus granulosus GN=EGR_01665 PE=3 SV=1	Metabolism	W6UQT7	232394366	2
*Calcyphosin-like protein OS=Echinococcus granulosus GN=EGR_02766 PE=4 SV=1	Calcium homeostasis	W6UMM7	162790698	3
*Band 4.1-like protein OS=Echinococcus granulosus GN=EGR_04275 PE=4 SV=1	Immune System/Host interaction	W6UIB0	131756757	3
*Uncharacterized protein OS=Echinococcus granulosus GN=EGR_09889 PE=4 SV=1	Uncharacterized	W6U3U1	126888218	2
*Exocyst complex component 3 OS=Echinococcus granulosus GN=EGR_07171 PE=4 SV=1	Vesicle mediated transport/membrane trafficking	W6UWW8	514800515	4
*Dynein light chain OS=Echinococcus granulosus GN=EGR_03187 PE=4 SV=1	General	U6J1C5	393258427	3
*Actin OS=Echinococcus granulosus GN=EGR_06943 PE=3 SV=1	General	U6JJP6	176470588	4	Yes
*Uncharacterized protein OS=Echinococcus granulosus GN=EGR_05958 PE=4 SV=1	Uncharacterized	W6UD40	659025788	2	Yes
*Ubiquitin conjugating enzyme OS=Echinococcus granulosus GN=EGR_03334 PE=3 SV=1	Metabolism	U6J322	285714286	2
*Endoglycoceramidase OS=Echinococcus granulosus GN=EGR_05836 PE=4 SV=1	Metabolism	W6UMJ6	273896031	3	Yes
*Protein kinase C OS=Echinococcus granulosus GN=EGR_02537 PE=3 SV=1	Signal Transduction	W6UPM9	10	3
*Neurocalcin OS=Echinococcus granulosus GN=EGR_08954 PE=4 SV=1	Calcium homeostasis	W6U757	335078534	4
*Uncharacterized protein OS=Echinococcus granulosus GN=EGR_01945 PE=4 SV=1	Uncharacterized	W6UR20	839002268	3
*Eukaryotic translation initiation factor 4E OS=Echinococcus granulosus GN=EGR_00049 PE=3 SV=1	Metabolism	U6IZR7	149484536	3
*Pyruvate kinase isozymes R/L OS=Echinococcus granulosus GN=EGR_04255 PE=4 SV=1	Metabolism	W6UI91	195979899	2	Yes
Cdc42-interacting protein OS=Echinococcus granulosus GN=EGR_04168 PE=4 SV=1	Developmental Biology/Cellular migration	W6URG8	460992908	3	Yes
*Tyrosine-protein kinase Src42A OS=Echinococcus granulosus GN=EGR_05588 PE=4 SV=1	Developmental Biology/Cellular migration	W6UFA1	119047619	2	Yes
*Tetraspanin OS=Echinococcus granulosus GN=EGR_02099 PE=3 SV=1	Vesicle mediated transport/membrane trafficking	W6UN67	887850467	2	Yes
*RuvB-like helicase OS=Echinococcus granulosus GN=EGR_01542 PE=3 SV=1	Metabolism	U6J309	745614035	2
*Golgi phosphoprotein 3 OS=Echinococcus granulosus GN=EGR_02653 PE=4 SV=1	Vesicle mediated transport/membrane trafficking	U6IZD4	931899642	2	Yes
*Conserved oligomeric Golgi complex subunit OS=Echinococcus granulosus GN=EGR_01156 PE=4 SV=1	Vesicle mediated transport/membrane trafficking	W6US05	135194069	2	Yes
*DnaJ subfamily B member OS=Echinococcus granulosus GN=EGR_03358 PE=4 SV=1	Signal Transduction	W6UTW6	142433234	4
*Hydroxyacylglutathione hydrolase OS=Echinococcus granulosus GN=EGR_03614 PE=3 SV=1	Metabolism	W6UJ86	139372822	3
*Myotubularin-related protein OS=Echinococcus granulosus GN=EGR_00729 PE=3 SV=1	Metabolism	W6UR42	64516129	4
*Amino acid transporter OS=Echinococcus granulosus GN=EGR_01271 PE=3 SV=1	Transport of Molecules	W6UR05	541082164	2
*THAP domain containing protein 4 OS=Echinococcus granulosus GN=EGR_00641 PE=4 SV=1	Immune System/Host interaction	U6J428	12962963	2
*Purple acid phosphatase OS=Echinococcus granulosus GN=EGR_06115 PE=3 SV=1	Vesicle mediated transport/membrane trafficking	W6UZE3	93220339	3	Yes
*BTB:POZ domain containing protein OS=Echinococcus granulosus GN=EGR_03999 PE=4 SV=1	Vesicle mediated transport/membrane trafficking	U6J704	468085106	2	Yes
*Stress-induced-phosphoprotein OS=Echinococcus granulosus GN=EGR_07136 PE=4 SV=1	Signal Transduction	W6UAD5	426929392	2	Yes
*Casein kinase I isoform alpha OS=Echinococcus granulosus GN=EGR_01929 PE=3 SV=1	Signal Transduction	W6UNE4	592783505	2
Seryl tRNA Synthetase OS=Echinococcus granulosus GN=EGR_08439 PE=4 SV=1	Metabolism	U6JFG3	904255319	4
*Fatty acid-binding protein OS=Echinococcus granulosus GN=EGR_04945 PE=3 SV=1	Transport of Molecules	W6UFM4	142857143	2	Yes
*Protein diaphanous OS=Echinococcus granulosus GN=EGR_01611 PE=4 SV=1	General	W6V9Z5	193905817	2
Uncharacterized protein OS=Echinococcus granulosus GN=EGR_08851 PE=4 SV=1	Uncharacterized	W6U7G9	166666667	3
*Dynein light chain 2, cytoplasmic OS=Echinococcus granulosus GN=EGR_09470 PE=4 SV=1	General	W6UB32	23655914	2
*Cofilin/actin-depolymerizing factor OS=Echinococcus granulosus GN=EGR_03925 PE=3 SV=1	General	W6UIF3	162650602	2
*Mannose-1-phosphate guanyltransferase beta OS=Echinococcus granulosus GN=EGR_06148 PE=4 SV=1	Metabolism	W6ULM3	118055556	2
*Alpha-N-acetyl galactosaminidase OS=Echinococcus granulosus GN=EGR_08026 PE=3 SV=1	Metabolism	W6UG73	145251397	2	Yes
*Protein disulfide-isomerase OS=Echinococcus granulosus GN=EGR_03017 PE=3 SV=1	Metabolism	W6UL66	392156863	2	Yes
*Expressed protein OS=Echinococcus granulosus GN=EGR_02661 PE=4 SV=1	Uncharacterized	U6J5W7	285714286	2
*Sorting nexin-6 OS=Echinococcus granulosus GN=EGR_06790 PE=4 SV=1	Vesicle mediated transport/membrane trafficking	W6UAG1	517928287	2	Yes
*Casein kinase I isoform alpha OS=Echinococcus granulosus GN=EGR_07891 PE=3 SV=1	Signal Transduction	W6UUW5	957446809	3
*RAB6A member RAS oncogene family OS=Echinococcus granulosus GN=EGR_09444 PE=4 SV=1	Vesicle mediated transport/membrane trafficking	U6JK58	106796117	2
*L-asparaginase OS=Echinococcus granulosus GN=EGR_00167 PE=4 SV=1	Metabolism	W6UU87	287581699	2
*GTP binding protein SAR1b OS=Echinococcus granulosus GN=EGR_08144 PE=3 SV=1	General	U6JGB1	115577889	2	Yes
*ADP-ribosylation factor-like protein OS=Echinococcus granulosus GN=EGR_08271 PE=3 SV=1	Vesicle mediated transport/membrane trafficking	W6U6M6	22826087	3	Yes
Purine nucleoside phosphorylase OS=Echinococcus granulosus GN=EGR_02752 PE=3 SV=1	Metabolism	W6V775	61281337	2
*Twinfilin-1 OS=Echinococcus granulosus GN=EGR_02670 PE=4 SV=1	General	W6UN57	707964602	3
*Peptidylprolyl isomerase OS=Echinococcus granulosus GN=EGR_07021 PE=4 SV=1	Immune System/Host interaction	W6UC16	127819549	2	Yes
*Nuclear migration protein nudC OS=Echinococcus granulosus GN=EGR_04742 PE=4 SV=1	Developmental Biology/Cellular migration	W6UFW5	611854685	2	Yes
*Cytoplasmic dynein 1 intermediate chain OS=Echinococcus granulosus GN=EGR_09404 PE=4 SV=1	General	W6U5B5	449251248	2	Yes
*Glyoxylate reductase/hydroxypyruvate reductase OS=Echinococcus granulosus GN=EGR_05219 PE=3 SV=1	Metabolism	W6UFK9	662650602	2
*Histone H2B OS=Echinococcus granulosus GN=EGR_01053 PE=3 SV=1	General	U6JCI6	196721311	2	Yes
*60S ribosomal protein L3 OS=Echinococcus granulosus GN=EGR_03582 PE=3 SV=1	General	W6UKD0	252780586	2
cGMP-dependent protein kinase, isozyme OS=Echinococcus granulosus GN=EGR_08399 PE=4 SV=1	Signal Transduction	W6U8K9	435267857	3
*Xaa-Pro aminopeptidase OS=Echinococcus granulosus GN=EGR_01660 PE=4 SV=1	Metabolism	W6UQT0	292682927	2
*PCTP protein OS=Echinococcus granulosus GN=EGR_00228 PE=4 SV=1	Metabolism	U6IUL2	618892508	2
*Putative Ras-related protein Rab-4A OS=Echinococcus granulosus GN=EGR_00850 PE=4 SV=1	Vesicle mediated transport/membrane trafficking	U6J242	112107623	2	Yes
*V-type proton ATPase subunit B OS=Echinococcus granulosus GN=EGR_04253 PE=3 SV=1	Transport of Molecules	W6V411	515463918	2
*WD repeat-containing protein OS=Echinococcus granulosus GN=EGR_08000 PE=4 SV=1	Developmental Biology/Cellular migration	W6U9D0	609756098	2
*Ubiquitin conjugating enzyme E2 G1 OS=Echinococcus granulosus GN=EGR_06083 PE=3 SV=1	Metabolism	U6J881	196428571	2	Yes
*Spectrin beta chain OS=Echinococcus granulosus GN=EGR_01169 PE=4 SV=1	General	W6UTR2	0.599068	3	Yes
*STAM binding protein OS=Echinococcus granulosus GN=EGR_04511 PE=4 SV=1	Metabolism	U6JM54	545454545	2
*Glutaredoxin 3 OS=Echinococcus granulosus GN=EGR_04216 PE=4 SV=1	Metabolism	U6JEN8	10	2	Yes
*Receptor-type tyrosine-protein phosphatase beta OS=Echinococcus granulosus GN=EGR_10082 PE=4 SV=1	Immune System/Host interaction	W6U3D6	69637883	2
*Carbonyl reductase 1 OS=Echinococcus granulosus GN=EGR_04039 PE=4 SV=1	Metabolism	U6JC76	747330961	2
*Tubulin polymerization promoting protein family OS=Echinococcus granulosus GN=EGR_08879 PE=4 SV=1	General	U6JAH9	147058824	2
Serine/threonine-protein kinase OS=Echinococcus granulosus GN=EGR_03126 PE=4 SV=1	Signal Transduction	W6UKP2	198300283	2
*Dynein light chain OS=Echinococcus granulosus GN=EGR_09465 PE=4 SV=1	General	U6J4Q2	325842697	3
*Transmembrane protease serine 2 OS=Echinococcus granulosus GN=EGR_06483 PE=3 SV=1	Signal Transduction	W6UKT1	451612903	2	Yes
*Uncharacterized protein OS=Echinococcus granulosus GN=EGR_05680 PE=4 SV=1	Uncharacterized	W6V0C1	731707317	2	Yes
*Dynein light chain OS=Echinococcus granulosus GN=EGR_05427 PE=4 SV=1	General	U6JD45	622222222	3	Yes
*Uncharacterized protein OS=Echinococcus granulosus GN=EGR_06189 PE=4 SV=1	Uncharacterized	W6UCJ2	694980695	2
Dynein light chain OS=Echinococcus granulosus GN=EGR_00996 PE=4 SV=1	General	U6IZK7	311320755	2
*Band 4.1-like protein OS=Echinococcus granulosus GN=EGR_02448 PE=4 SV=1	Immune System/Host interaction	W6UW35	316622691	3
*Malignant T cell-amplified sequence OS=Echinococcus granulosus GN=EGR_01340 PE=4 SV=1	Developmental Biology/Cellular migration	W6UYJ6	193164933	2
Tetraspanin-7 OS=Echinococcus granulosus GN=EGR_03664 PE=3 SV=1	Vesicle mediated transport/membrane trafficking	W6UJC1	883534137	2
*Uncharacterized protein OS=Echinococcus granulosus GN=EGR_10690 PE=4 SV=1	Uncharacterized	W6U1R1	113772455	2
*Ubiquitin-conjugating enzyme E2 D2 OS=Echinococcus granulosus GN=EGR_08951 PE=3 SV=1	Metabolism	W6U4W7	225806452	2
*26S proteasome non-ATPase regulatory subunit OS=Echinococcus granulosus GN=EGR_07286 PE=4 SV=1	Metabolism	W6U9W9	315876974	2	Yes
*Carbonic anhydrase OS=Echinococcus granulosus GN=EGR_07248 PE=4 SV=1	Metabolism	W6UBF1	836501901	2
*ATP synthase subunit beta OS=Echinococcus granulosus GN=EGR_03833 PE=3 SV=1	Metabolism	U6IVP5	557692308	2
*Maf-like protein OS=Echinococcus granulosus GN=EGR_03003 PE=3 SV=1	Developmental Biology/Cellular migration	W6UM87	104651163	2
*Putative beta-D-xylosidase 2 OS=Echinococcus granulosus GN=EGR_08086 PE=4 SV=1	Metabolism	W6UG30	226190476	2
*Crumbs protein OS=Echinococcus granulosus GN=EGR_06623 PE=4 SV=1	Developmental Biology/Cellular migration	W6UY90	583090379	2
*Lissencephaly-1 homolog OS=Echinococcus granulosus GN=EGR_02090 PE=3 SV=1	General	W6UQI6	264900662	2	Yes
*Amino acid transporter OS=Echinococcus granulosus GN=EGR_11133 PE=3 SV=1	Transport of Molecules	W6UKJ7	685483871	2
Acylphosphatase-2 OS=Echinococcus granulosus GN=EGR_01770 PE=3 SV=1	General	W6V9H7	212765957	2
*Epidermal retinol dehydrogenase OS=Echinococcus granulosus GN=EGR_00981 PE=4 SV=1	Metabolism	W6V0N7	118721461	2	Yes
*Actin-related protein 2/3 complex subunit 1A OS=Echinococcus granulosus GN=EGR_03338 PE=4 SV=1	General	W6UTT8	535211268	2
*Actin-related protein 2/3 complex subunit 3 OS=Echinococcus granulosus GN=EGR_02541 PE=4 SV=1	General	W6UMH8	182166826	2
*Ribosomal protein S6 kinase beta-1 OS=Echinococcus granulosus GN=EGR_03446 PE=4 SV=1	Signal Transduction	W6UTE6	38897893	2
*Uroporphyrinogen decarboxylase OS=Echinococcus granulosus GN=EGR_01235 PE=3 SV=1	Metabolism	W6UZX0	583090379	2	Yes
Nucleoporin NUP53 OS=Echinococcus granulosus GN=EGR_05035 PE=4 SV=1	Transport of Molecules	W6UP25	160128102	2
*Eukaryotic initiation factor 4A III OS=Echinococcus granulosus GN=EGR_03121 PE=3 SV=1	Metabolism	U6JHC3	570719603	2	Yes
*Neural Wiskott-Aldrich syndrome protein OS=Echinococcus granulosus GN=EGR_09526 PE=4 SV=1	Signal Transduction	W6U4Y4	606741573	3	Yes
*Ovarian cancer-associated protein OS=Echinococcus granulosus GN=EGR_08169 PE=4 SV=1	Immune System/Host interaction	W6UFR4	882352941	2	Yes
Expressed conserved protein OS=Echinococcus granulosus GN=EGR_02048 PE=4 SV=1	Uncharacterized	U6J321	545023697	2
*Pyruvate kinase OS=Echinococcus granulosus GN=EGR_02895 PE=3 SV=1	Metabolism	W6UM60	343283582	2
*RuvB-like helicase OS=Echinococcus granulosus GN=EGR_05216 PE=3 SV=1	Metabolism	W6UEL4	63559322	2	Yes
*Density-regulated protein OS=Echinococcus granulosus GN=EGR_02540 PE=4 SV=1	Metabolism	W6V8A6	132596685	2
*Septin-10 OS=Echinococcus granulosus GN=EGR_04507 PE=3 SV=1	General	W6V3Q6	133982948	2	Yes
*Lipoxygenasey domain-containing protein OS=Echinococcus granulosus GN=EGR_03471 PE=4 SV=1	Developmental Biology/Cellular migration	W6UTG3	110619469	2
*Acetyl-coenzyme A synthetase OS=Echinococcus granulosus GN=EGR_07909 PE=3 SV=1	Metabolism	U6J011	375722543	2	Yes
*Thioredoxin protein 1 OS=Echinococcus granulosus GN=EGR_08045 PE=4 SV=1	Metabolism	U6JJX4	993377483	2	Yes
*26S proteasome non-ATPase regulatory subunit OS=Echinococcus granulosus GN=EGR_02375 PE=4 SV=1	Metabolism	W6V8T7	685224839	4	Yes
Expressed conserved protein OS=Echinococcus granulosus GN=EGR_01858 PE=4 SV=1	Uncharacterized	U6J7X5	912863071	2
*Uncharacterized protein OS=Echinococcus granulosus GN=EGR_01793 PE=4 SV=1	Uncharacterized	W6UXL9	137096774	2	Yes
*Tegument antigen OS=Echinococcus granulosus GN=EGR_09689 PE=4 SV=1	Antigens	U6JGV2	217391304	3
*Expressed conserved protein OS=Echinococcus granulosus GN=EGR_01398 PE=4 SV=1	Uncharacterized	U6J0J5	947712418	2
*Proline synthetase co-transcribed bacterial protein OS=Echinococcus granulosus GN=EGR_06456 PE=3 SV=1	Metabolism	W6UC03	962962963	2	Yes
*26S protease regulatory subunit 6A OS=Echinococcus granulosus GN=EGR_03140 PE=3 SV=1	Metabolism	W6V6S7	773480663	4	Yes
*Neutral and basic amino acid transport protein rBAT OS=Echinococcus granulosus GN=EGR_01261 PE=4 SV=1	Transport of Molecules	W6US87	332326284	2
*Uncharacterized protein OS=Echinococcus granulosus GN=EGR_00168 PE=4 SV=1	Uncharacterized	W6VD71	105263158	2
*Hypoxanthine-guanine phosphoribosyltransferase OS=Echinococcus granulosus GN=EGR_06015 PE=4 SV=1	Metabolism	W6ULW2	817120623	2	Yes
*Ribonuclease kappa OS=Echinococcus granulosus GN=EGR_05953 PE=4 SV=1	Metabolism	W6UD29	303030303	2	Yes
*Tyrosine-protein kinase OS=Echinococcus granulosus GN=EGR_10535 PE=3 SV=1	Signal Transduction	W6U877	375494071	2
*Mannose-1-phosphate guanyltransferase alpha-A OS=Echinococcus granulosus GN=EGR_08856 PE=4 SV=1	Metabolism	W6U7H3	1352657	2	Yes
*AP-2 complex subunit alpha-2 OS=Echinococcus granulosus GN=EGR_06448 PE=4 SV=1	Vesicle mediated transport/membrane trafficking	W6UKP8	402061856	3
*Microtubule-associated protein OS=Echinococcus granulosus GN=EGR_06609 PE=4 SV=1	General	W6UBN6	158273381	2
*Coatomer subunit alpha OS=Echinococcus granulosus GN=EGR_02349 PE=4 SV=1	Vesicle mediated transport/membrane trafficking	W6UNS3	135440181	2	Yes
Uncharacterized protein OS=Echinococcus granulosus GN=EGR_07135 PE=4 SV=1	Uncharacterized	W6UX03	182186235	2
*Adenylosuccinate lyase OS=Echinococcus granulosus GN=EGR_08614 PE=3 SV=1	Metabolism	W6U855	561330561	2	Yes
*Tau-tubulin kinase OS=Echinococcus granulosus GN=EGR_09115 PE=4 SV=1	General	W6U4I7	320610687	2
*40S ribosomal protein S9 OS=Echinococcus granulosus GN=EGR_02297 PE=2 SV=1	General	U5TBX2	79787234	2
*Synaptobrevin YKT6 OS=Echinococcus granulosus GN=EGR_01324 PE=3 SV=1	Vesicle mediated transport/membrane trafficking	W6USQ5	113207547	3	Yes
*Folate receptor beta OS=Echinococcus granulosus GN=EGR_03832 PE=4 SV=1	Transport of Molecules	U6ITH9	793650794	2	Yes
*Universal stress protein OS=Echinococcus granulosus GN=EGR_06697 PE=4 SV=1	Signal Transduction	U6IX26	217948718	2	Yes
*Voltage-dependent anion-selective channel OS=Echinococcus granulosus GN=EGR_00869 PE=4 SV=1	Transport of Molecules	W6URG1	687022901	2	Yes
*Tegument antigen OS=Echinococcus granulosus GN=EGR_08410 PE=4 SV=1	Antigens	W6UEY0	726495726	2	Yes
*Reticulon-like protein OS=Echinococcus granulosus GN=EGR_04657 PE=4 SV=1	Vesicle mediated transport/membrane trafficking	W6UHC6	111111111	2	Yes
Vacuolar protein-sorting-associated protein 25 OS=Echinococcus granulosus GN=EGR_08489 PE=4 SV=1	Vesicle mediated transport/membrane trafficking	W6U602	122222222	2
*Zinc transporter ZIP8 OS=Echinococcus granulosus GN=EGR_06167 PE=4 SV=1	Transport of Molecules	W6UD91	244988864	2
Vacuolar protein sorting-associated protein 37B OS=Echinococcus granulosus GN=EGR_03145 PE=4 SV=1	Vesicle mediated transport/membrane trafficking	W6UU16	119791667	2
Rhophilin-2 OS=Echinococcus granulosus GN=EGR_09629 PE=4 SV=1	Signal Transduction	W6U351	50295858	2
*Mitogen-activated protein kinase kinase kinase OS=Echinococcus granulosus GN=EGR_01024 PE=4 SV=1	Signal Transduction	W6UT62	373493976	2	Yes
*Uncharacterized protein OS=Echinococcus granulosus GN=EGR_01042 PE=4 SV=1	Uncharacterized	W6VAV4	0.667634	2	Yes
*AP-2 complex subunit mu-1 OS=Echinococcus granulosus GN=EGR_02392 PE=3 SV=1	Vesicle mediated transport/membrane trafficking	W6UPA3	364464692	2	Yes
*Histone H2A OS=Echinococcus granulosus GN=EGR_06849 PE=3 SV=1	General	W6UJM4	846560847	2	Yes
*Mitogen-activated protein kinase OS=Echinococcus granulosus GN=EGR_08217 PE=4 SV=1	Signal Transduction	W6U8V0	193661972	2	Yes
Uncharacterized protein OS=Echinococcus granulosus GN=EGR_01663 PE=4 SV=1	Uncharacterized	W6USF9	116161616	2	Yes
*AP-2 complex subunit sigma OS=Echinococcus granulosus GN=EGR_05783 PE=4 SV=1	Vesicle mediated transport/membrane trafficking	U6JJT1	133802817	2	Yes
*26S proteasome non ATPase regulatory subunit 7 OS=Echinococcus granulosus GN=EGR_04682 PE=4 SV=1	Metabolism	U6JFN5	813253012	2	Yes
*Ras and EF hand domain containing protein OS=Echinococcus granulosus GN=EGR_05057 PE=4 SV=1	Vesicle mediated transport/membrane trafficking	U6J1G5	301587302	2	Yes
*40S ribosomal protein S2 OS=Echinococcus granulosus GN=EGR_08694 PE=3 SV=1	General	W6USL5	836501901	2	Yes
*Lysosomal acid lipase/cholesteryl ester hydrolase OS=Echinococcus granulosus GN=EGR_10760 PE=4 SV=1	Metabolism	W6U7N2	657370518	2	Yes
*Serine/threonine-protein phosphatase OS=Echinococcus granulosus GN=EGR_04555 PE=3 SV=1	Signal Transduction	W6UHJ6	302158273	2
*Dynein light chain LC6, flagellar outer arm OS=Echinococcus granulosus GN=EGR_06165 PE=4 SV=1	General	W6UDQ8	20	2
*Protein translation factor SUI1 OS=Echinococcus granulosus GN=EGR_08508 PE=4 SV=1	Metabolism	U6JKY2	205607477	2	Yes
*Protein dopey-1 OS=Echinococcus granulosus GN=EGR_08334 PE=4 SV=1	Vesicle mediated transport/membrane trafficking	W6U6H4	120019203	2	Yes
*Dipeptidyl peptidase OS=Echinococcus granulosus GN=EGR_10264 PE=4 SV=1	Metabolism	W6U2T1	207612457	2	Yes
*Tetraspanin OS=Echinococcus granulosus GN=EGR_09512 PE=3 SV=1	Vesicle mediated transport/membrane trafficking	U6JEW1	840707965	2	Yes
*Aquaporin 9 AQP 9 Small solute channel 1 OS=Echinococcus granulosus GN=EGR_06907 PE=3 SV=1	Transport of Molecules	U6JHB5	574324324	2	Yes
*Importin-7 OS=Echinococcus granulosus GN=EGR_00454 PE=4 SV=1	Transport of Molecules	W6VCB9	348004094	2
*indicates a new protein respect to our previous report Nicolao et al., 2019 [13]

## Sheet: Table S3
Additional file 1. Table S3. Proteomic analysis of extracellular vesicles from ABZSO-treated protoscoleces of Echinococcus granulosus.
Identified protein	Functional classification	Uniprot ID	Coverage	Peptides	Only in ABZSO
Myoferlin OS=Echinococcus granulosus GN=EGR_01315 PE=4 SV=1	Vesicle mediated transport/membrane trafficking	W6UYH7	5345096	95
Annexin OS=Echinococcus granulosus GN=EGR_00675 PE=3 SV=1	Calcium homeostasis	W6USW1	502392344	30
Calpain A OS=Echinococcus granulosus GN=EGR_00412 PE=3 SV=1	Calcium homeostasis	U6J063	520681265	36
Heat shock 70 kDa protein 4 OS=Echinococcus granulosus GN=EGR_08863 PE=3 SV=1	Signal Transduction	U6JIC8	528417819	31
Annexin A7 OS=Echinococcus granulosus GN=EGR_06077 PE=4 SV=1	Calcium homeostasis	W6UCS4	707936508	29
Anoctamin OS=Echinococcus granulosus GN=EGR_10154 PE=3 SV=1	Immune System/Host interaction	U6JHY6	325242718	28
Annexin OS=Echinococcus granulosus GN=EGR_00674 PE=3 SV=1	Calcium homeostasis	U6JIM9	604229607	21
Gelsolin OS=Echinococcus granulosus GN=EGR_08065 PE=4 SV=1	General	U6IX85	598901099	23
Phosphoenolpyruvate carboxykinase [GTP] OS=Echinococcus granulosus GN=EGR_07484 PE=3 SV=1	Metabolism	W6UHV2	501592357	27
Uncharacterized protein OS=Echinococcus granulosus GN=EGR_03176 PE=4 SV=1	Uncharacterized	W6ULE5	450420168	22
Annexin OS=Echinococcus granulosus GN=EGR_04230 PE=3 SV=1	Calcium homeostasis	W6V4D7	228535354	20
Actin cytoplasmic A3 OS=Echinococcus granulosus GN=EGR_09069 PE=3 SV=1	General	U6JLF5	49.6	16
Enolase OS=Echinococcus granulosus GN=EGR_07685 PE=3 SV=1	Metabolism	W6U8C0	243396226	22
Calpain OS=Echinococcus granulosus GN=EGR_04488 PE=3 SV=1	Calcium homeostasis	W6UGM0	374823197	28
Peptidyl-prolyl cis-trans isomerase OS=Echinococcus granulosus GN=EGR_03303 PE=3 SV=1	Immune System/Host interaction	U6JRP2	777777778	11
14-3-3 protein OS=Echinococcus granulosus GN=EGR_03128 PE=2 SV=1	Antigens	Q56J98	55465587	17
Multidrug resistance protein OS=Echinococcus granulosus GN=EGR_00511 PE=4 SV=1	Transport of Molecules	W6UVB8	278753994	30
14-3-3 protein beta:alpha OS=Echinococcus granulosus GN=EGR_10354 PE=3 SV=1	Antigens	U6JGI4	612903226	18
Annexin OS=Echinococcus granulosus GN=EGR_06074 PE=3 SV=1	Calcium homeostasis	W6ULQ6	54516129	18
Multidrug resistance protein OS=Echinococcus granulosus GN=EGR_00512 PE=4 SV=1	Transport of Molecules	W6V0Y0	298245614	26
Actin, cytoplasmic 2 OS=Echinococcus granulosus GN=EGR_08301 PE=3 SV=1	General	W6UFA4	525198939	15
Estrogen regulated protein EP45 OS=Echinococcus granulosus GN=EGR_01303 PE=3 SV=1	Signal Transduction	U6IXU7	54767184	20
Otoferlin OS=Echinococcus granulosus GN=EGR_02235 PE=4 SV=1	Vesicle mediated transport/membrane trafficking	W6V8E9	179000925	31
*Heat shock cognate protein OS=Echinococcus granulosus GN=EGR_10561 PE=3 SV=1	Signal Transduction	W6U0E5	337748344	17
Heat shock protein HSP 90-alpha OS=Echinococcus granulosus GN=EGR_10560 PE=3 SV=1	Signal Transduction	W6UM50	344173442	23
Calcium-transporting ATPase OS=Echinococcus granulosus GN=EGR_03132 PE=3 SV=1	Calcium homeostasis	W6ULV1	179802956	20
Hydatid disease diagnostic antigen P-29 OS=Echinococcus granulosus GN=P29 PE=4 SV=1	Antigens	W6V2P2	525210084	15
Moesin/ezrin/radixin OS=Echinococcus granulosus GN=EGR_01163 PE=4 SV=1	Immune System/Host interaction	W6UQS2	38225256	20
*Filamin-A OS=Echinococcus granulosus GN=EGR_01619 PE=4 SV=1	General	W6UY59	105300105	23
Fructose-bisphosphate aldolase OS=Echinococcus granulosus GN=EGR_00458 PE=3 SV=1	Metabolism	U6IXV3	506887052	17
Sodium/glucose cotransporter OS=Echinococcus granulosus GN=EGR_04438 PE=3 SV=1	Transport of Molecules	W6UGH3	303292894	13
Phospholipid-transporting ATPase OS=Echinococcus granulosus GN=EGR_10165 PE=3 SV=1	Transport of Molecules	W6U370	248355263	22
Glutathione S-transferase class-mu isozyme OS=Echinococcus granulosus GN=EGR_04787 PE=3 SV=1	Metabolism	W6UFZ8	425373134	10
Tegumental protein OS=Echinococcus granulosus GN=EGR_05835 PE=4 SV=1	Antigens	U6JDG7	683333333	12
Severin OS=Echinococcus granulosus GN=EGR_08063 PE=4 SV=1	Calcium homeostasis	W6UUI4	521857923	16
Tegumental protein OS=Echinococcus granulosus GN=EGR_08521 PE=4 SV=1	Antigens	W6U648	414141414	8
Tubulin alpha-1C chain OS=Echinococcus granulosus GN=EGR_08757 PE=3 SV=1	General	W6UDI6	101858224	9
Tubulin beta-3 chain OS=Echinococcus granulosus GN=EGR_03991 PE=3 SV=1	General	W6UJD0	154815482	13
Tubulin alpha chain OS=Echinococcus granulosus GN=EGR_00635 PE=3 SV=1	General	W6UST3	293069307	9
Major egg antigen p40 OS=Echinococcus granulosus GN=EGR_03078 PE=3 SV=1	Antigens	U6JBW8	557324841	14
Tubulin beta-2 chain OS=Echinococcus granulosus GN=EGR_04395 PE=3 SV=1	General	W6V3X7	32326284	14
Phosphoglycerate kinase OS=Echinococcus granulosus GN=EGR_05752 PE=3 SV=1	Metabolism	W6UE99	373493976	14
Ras protein Rab 2A OS=Echinococcus granulosus GN=EGR_02294 PE=4 SV=1	Vesicle mediated transport/membrane trafficking	U6J6U1	646226415	12
Major vault protein OS=Echinococcus granulosus GN=EGR_08488 PE=4 SV=1	Immune System/Host interaction	W6UEU0	486166008	10
Alpha-actinin, sarcomeric OS=Echinococcus granulosus GN=EGR_01584 PE=4 SV=1	General	W6UY26	299003322	19
Syndecan binding protein syntenin OS=Echinococcus granulosus GN=EGR_02526 PE=4 SV=1	Developmental Biology/Cellular migration	U6J7F4	364583333	11
Uncharacterized protein OS=Echinococcus granulosus GN=EGR_01786 PE=4 SV=1	Uncharacterized	W6UNQ7	158017041	15
Malate dehydrogenase, cytoplasmic OS=Echinococcus granulosus GN=EGR_08628 PE=4 SV=1	Metabolism	W6U831	344262295	14
14-3-3 protein epsilon OS=Echinococcus granulosus GN=EGR_01834 PE=3 SV=1	Antigens	U6JEE0	40	12
Triosephosphate isomerase OS=Echinococcus granulosus GN=EGR_08633 PE=3 SV=1	Metabolism	U6JN02	56.8	10
*Uncharacterized protein OS=Echinococcus granulosus GN=EGR_09161 PE=4 SV=1	Uncharacterized	W6UCJ7	706393054	14
Synaptotagmin-14 OS=Echinococcus granulosus GN=EGR_01037 PE=4 SV=1	Vesicle mediated transport/membrane trafficking	W6VAV1	377934272	12
Uncharacterized protein OS=Echinococcus granulosus GN=EGR_07135 PE=4 SV=1	Uncharacterized	W6UX03	122807018	14
Elongation factor 1-alpha OS=Echinococcus granulosus GN=ef1a PE=3 SV=1	Metabolism	A5LIC3	395089286	15
Glyceraldehyde-3-phosphate dehydrogenase OS=Echinococcus granulosus GN=EGR_05325 PE=3 SV=1	Metabolism	W6V1T8	49702381	12
Major egg antigen OS=Echinococcus granulosus GN=EGR_01883 PE=3 SV=1	Antigens	W6UXT1	457142857	15
Phospholipase D2 OS=Echinococcus granulosus GN=EGR_06664 PE=4 SV=1	Metabolism	W6UAU2	138832998	19
T-cell immunomodulatory protein OS=Echinococcus granulosus GN=EGR_02200 PE=4 SV=1	Immune System/Host interaction	W6V8B8	137513751	10
Putative vesicle-associated membrane protein OS=Echinococcus granulosus GN=EGR_01257 PE=4 SV=1	Vesicle mediated transport/membrane trafficking	W6VBD9	497695853	7
*Ubiquitin OS=Echinococcus granulosus GN=EGR_06107 PE=4 SV=1	Metabolism	W6UDU1	603773585	10
Uncharacterized protein OS=Echinococcus granulosus GN=EGR_08893 PE=4 SV=1	Uncharacterized	W6U780	106967615	10
Elongation factor 2 OS=Echinococcus granulosus GN=EGR_01667 PE=4 SV=1	Metabolism	W6UPN1	151172893	14
Transketolase OS=Echinococcus granulosus GN=EGR_09975 PE=4 SV=1	Metabolism	U6JBX5	27.36	11
Ubiquitin OS=Echinococcus granulosus GN=EGR_00625 PE=4 SV=1	Metabolism	W6USS6	231770833	10
Signal recognition particle protein OS=Echinococcus granulosus GN=EGR_05702 PE=3 SV=1	Signal Transduction	W6UF17	124544792	12
Thioredoxin peroxidase OS=Echinococcus granulosus GN=EGR_00209 PE=4 SV=1	Metabolism	U6IUN6	461139896	10
Alkaline phosphatase OS=Echinococcus granulosus GN=EGR_08266 PE=3 SV=1	Metabolism	W6U6M0	227016886	8
Synaptotagmin-2 OS=Echinococcus granulosus GN=EGR_00826 PE=4 SV=1	Vesicle mediated transport/membrane trafficking	W6V0A0	357326478	9
Serine protease inhibitor OS=Echinococcus granulosus GN=EGR_03125 PE=3 SV=1	Metabolism	W6V6R7	245231608	9
Beta-soluble NSF attachment protein OS=Echinococcus granulosus GN=EGR_00449 PE=4 SV=1	Metabolism	W6VCB5	274247492	6
Calcium-binding protein p22 OS=Echinococcus granulosus GN=EGR_02455 PE=4 SV=1	Calcium homeostasis	W6V843	460606061	7
Dihydropyrimidinase OS=Echinococcus granulosus GN=EGR_02056 PE=4 SV=1	Metabolism	W6UWT9	255354201	10
Neuronal calcium sensor 2 OS=Echinococcus granulosus GN=EGR_08900 PE=4 SV=1	Calcium homeostasis	W6U4Z2	581151832	9
Rab GDP dissociation inhibitor OS=Echinococcus granulosus GN=EGR_07503 PE=3 SV=1	Vesicle mediated transport/membrane trafficking	U6IW87	351230425	11
Uncharacterized protein OS=Echinococcus granulosus GN=EGR_00739 PE=4 SV=1	Uncharacterized	W6UR49	256038647	9
Estradiol 17 beta-dehydrogenase OS=Echinococcus granulosus GN=EGR_09848 PE=4 SV=1	Metabolism	W6U2I8	377777778	14
*Proteasome subunit alpha type OS=Echinococcus granulosus GN=EGR_04632 PE=3 SV=1	Metabolism	U6JM50	38576779	8
Rho GDP-dissociation inhibitor OS=Echinococcus granulosus GN=EGR_03498 PE=4 SV=1	Signal Transduction	W6V5R2	523560209	10
Alpha-1,4 glucan phosphorylase OS=Echinococcus granulosus GN=EGR_06545 PE=3 SV=1	Metabolism	W6UB03	260229133	13
Putative UDP-glucose 4-epimerase OS=Echinococcus granulosus GN=EGR_02665 PE=3 SV=1	Metabolism	W6UN54	294444444	9
Chloride intracellular channel protein 5 OS=Echinococcus granulosus GN=EGR_04447 PE=4 SV=1	Transport of Molecules	W6V3L5	393129771	8
Dipeptidyl peptidase 3 OS=Echinococcus granulosus GN=EGR_02960 PE=3 SV=1	Metabolism	U6J0K1	161684783	10
*V-type proton ATPase subunit a OS=Echinococcus granulosus GN=EGR_01798 PE=3 SV=1	Transport of Molecules	U6J7M1	147522523	10
*Uncharacterized protein OS=Echinococcus granulosus GN=EGR_03547 PE=4 SV=1	Uncharacterized	W6UK94	334792123	10
Sodium/potassium-transporting ATPase subunit alpha OS=Echinococcus granulosus GN=EGR_08003 PE=3 SV=1	Transport of Molecules	W6UUP9	142011834	10
Uncharacterized protein OS=Echinococcus granulosus GN=EGR_05274 PE=4 SV=1	Uncharacterized	W6UFB6	162790698	5
*Dynein light chain OS=Echinococcus granulosus GN=EGR_09473 PE=4 SV=1	General	U6IY96	608695652	8
Uncharacterized protein OS=Echinococcus granulosus GN=EGR_00893 PE=4 SV=1	Uncharacterized	W6VBX7	240963855	8
Transforming protein RhoA OS=Echinococcus granulosus GN=EGR_06100 PE=3 SV=1	Signal Transduction	W6UDK8	456410256	6
Superoxide dismutase [Cu-Zn] OS=Echinococcus granulosus GN=EGR_01933 PE=3 SV=1	Metabolism	W6V988	406779661	6
BRO1 domain-containing protein BROX OS=Echinococcus granulosus GN=EGR_03882 PE=4 SV=1	Vesicle mediated transport/membrane trafficking	W6US60	179704017	6
Inorganic pyrophosphatase OS=Echinococcus granulosus GN=EGR_01176 PE=4 SV=1	Metabolism	U6J8B6	37414966	9
*T-complex protein 1 subunit gamma OS=Echinococcus granulosus GN=EGR_01719 PE=3 SV=1	Vesicle mediated transport/membrane trafficking	W6UYD3	28442029	11
Antigen EG13 OS=Echinococcus granulosus GN=EGR_05904 PE=4 SV=1	Antigens	W6UE73	115141956	7
IST1 protein OS=Echinococcus granulosus GN=EGR_09731 PE=4 SV=1	Immune System/Host interaction	W6U2U0	332225914	8
Uncharacterized protein OS=Echinococcus granulosus GN=EGR_05903 PE=4 SV=1	Uncharacterized	W6UCY9	432653061	9
*Annexin OS=Echinococcus granulosus GN=EGR_06824 PE=3 SV=1	Calcium homeostasis	W6UJJ6	30362117	9
Glutathione S transferase OS=Echinococcus granulosus GN=EGR_04661 PE=3 SV=1	Metabolism	U6JFS3	536585366	7
Dysferlin OS=Echinococcus granulosus GN=EGR_01316 PE=4 SV=1	Vesicle mediated transport/membrane trafficking	W6UR44	262008734	7
*UTP--glucose-1-phosphate uridylyltransferase OS=Echinococcus granulosus GN=EGR_01474 PE=4 SV=1	Metabolism	W6UT22	206378987	8
Profilin OS=Echinococcus granulosus GN=EGR_04103 PE=3 SV=1	Immune System/Host interaction	U6JIW0	412698413	4
*Dynein light chain 2, cytoplasmic OS=Echinococcus granulosus GN=EGR_09469 PE=4 SV=1	General	W6U526	630434783	6
Uncharacterized protein OS=Echinococcus granulosus GN=EGR_07846 PE=4 SV=1	Uncharacterized	W6U828	592592593	9
Alkaline phosphatase OS=Echinococcus granulosus GN=EGR_08267 PE=3 SV=1	Metabolism	W6U8T0	153846154	7
DnaJ subfamily A member OS=Echinococcus granulosus GN=EGR_08156 PE=3 SV=1	Signal Transduction	W6U753	287878788	8
T-complex protein 1 subunit delta OS=Echinococcus granulosus GN=EGR_00428 PE=3 SV=1	Vesicle mediated transport/membrane trafficking	W6UT85	150884495	9
*Phospholipid-transporting ATPase OS=Echinococcus granulosus GN=EGR_03952 PE=3 SV=1	Transport of Molecules	W6USD6	907715582	8
*Threonyl tRNA synthetase C OS=Echinococcus granulosus GN=EGR_06754 PE=3 SV=1	Metabolism	U6JJ13	138888889	9
Ras-related protein Rab-8B OS=Echinococcus granulosus GN=EGR_00882 PE=4 SV=1	Vesicle mediated transport/membrane trafficking	W6USR3	307692308	7
Proteasome subunit beta type-5 OS=Echinococcus granulosus GN=EGR_07358 PE=4 SV=1	Metabolism	W6U9V0	270462633	6
F actin capping protein subunit beta OS=Echinococcus granulosus GN=EGR_00374 PE=4 SV=1	General	U6J0Y2	3003663	5
Uncharacterized protein OS=Echinococcus granulosus GN=EGR_10334 PE=4 SV=1	Uncharacterized	W6U118	218978102	6
Ras-related protein Rab-14 OS=Echinococcus granulosus GN=EGR_02477 PE=4 SV=1	Vesicle mediated transport/membrane trafficking	W6UPH1	473214286	8
Tetraspanin OS=Echinococcus granulosus GN=EGR_04249 PE=3 SV=1	Vesicle mediated transport/membrane trafficking	U6J3W8	244444444	7
*Heat shock cognate protein OS=Echinococcus granulosus GN=EGR_04903 PE=3 SV=1	Signal Transduction	W6UGS9	668841762	4
*T-complex protein 1 subunit beta OS=Echinococcus granulosus GN=EGR_03598 PE=3 SV=1	Vesicle mediated transport/membrane trafficking	W6V5H0	154562384	5
Leucine-rich repeat-containing protein OS=Echinococcus granulosus GN=EGR_04654 PE=4 SV=1	Immune System/Host interaction	W6UG49	105815062	11
*Uncharacterized protein OS=Echinococcus granulosus GN=EGR_11068 PE=4 SV=1	Uncharacterized	W6TZB8	472636816	7
Long-chain-fatty-acid--CoA ligase OS=Echinococcus granulosus GN=EGR_04798 PE=4 SV=1	Metabolism	W6UH87	172312224	6
*Proteasome subunit beta type OS=Echinococcus granulosus GN=EGR_01125 PE=3 SV=1	Metabolism	U6JAM8	225641026	4
Basigin OS=Echinococcus granulosus GN=EGR_08038 PE=4 SV=1	Immune System/Host interaction	W6U7D3	319488818	8
*Dynein light chain OS=Echinococcus granulosus GN=EGR_00997 PE=4 SV=1	General	U6J3Y6	35483871	4
Fatty acid binding protein FABP2 OS=Echinococcus granulosus GN=EGR_08627 PE=3 SV=1	Transport of Molecules	U6JIF2	420454545	6
*Vacuolar protein sorting-associated protein 4A OS=Echinococcus granulosus GN=EGR_01166 PE=3 SV=1	Vesicle mediated transport/membrane trafficking	W6US13	103556485	8
*ATP-dependent 6-phosphofructokinase OS=Echinococcus granulosus GN=EGR_07554 PE=3 SV=1	Metabolism	W6UHP3	142506143	8
*Proteasome subunit alpha type OS=Echinococcus granulosus GN=EGR_05556 PE=3 SV=1	Metabolism	U6J8V5	425531915	8
*cAMP dependent protein kinase regulatory OS=Echinococcus granulosus GN=EGR_00342 PE=4 SV=1	Signal Transduction	U6IUI1	283378747	8
Transitional endoplasmic reticulum ATPase OS=Echinococcus granulosus GN=EGR_01043 PE=3 SV=1	Metabolism	W6UQD3	169303797	8
Protein transport protein Sec61 subunit alpha-like protein OS=Echinococcus granulosus GN=EGR_00201 PE=3 SV=1	Vesicle mediated transport/membrane trafficking	W6V1X1	805970149	6
Thioredoxin reductase 3 OS=Echinococcus granulosus GN=EGR_01749 PE=3 SV=1	Metabolism	W6UPS4	211023622	9
Proteasome endopeptidase complex OS=Echinococcus granulosus GN=EGR_03819 PE=3 SV=1	Metabolism	W6UJV1	149446494	5
Syntaxin-binding protein OS=Echinococcus granulosus GN=EGR_07043 PE=3 SV=1	Vesicle mediated transport/membrane trafficking	W6U9S4	103761349	6
Ras-related protein RabJ OS=Echinococcus granulosus GN=EGR_00874 PE=4 SV=1	Vesicle mediated transport/membrane trafficking	W6URG5	363013699	5
Dynein light chain 2, cytoplasmic OS=Echinococcus granulosus GN=EGR_09471 PE=4 SV=1	General	W6U3G1	720430108	7
*T-complex protein 1 subunit eta OS=Echinococcus granulosus GN=EGR_05007 PE=3 SV=1	Vesicle mediated transport/membrane trafficking	W6V2J0	794559771	8
*Aldehyde dehydrogenase family 1 member A3 OS=Echinococcus granulosus GN=EGR_07699 PE=3 SV=1	Metabolism	U6JPM4	217659138	8
Expressed conserved protein OS=Echinococcus granulosus GN=EGR_08855 PE=4 SV=1	Uncharacterized	U6JMR8	304347826	6
*Phosphatidylinositol-5-phosphate 4-kinase type-2 alpha OS=Echinococcus granulosus GN=EGR_08276 PE=4 SV=1	Metabolism	W6U6N0	151394422	5
Glutathione peroxidase OS=Echinococcus granulosus GN=EGR_06748 PE=3 SV=1	Metabolism	W6UCC3	220588235	6
*Aquaporin 9 AQP 9 Small solute channel 1 OS=Echinococcus granulosus GN=EGR_03137 PE=3 SV=1	Transport of Molecules	U6JF48	181538462	4
*Aspartyl tRNA synthetase cytoplasmic OS=Echinococcus granulosus GN=EGR_00331 PE=3 SV=1	Metabolism	U6IUA5	278210117	11
Endophilin-B1 OS=Echinococcus granulosus GN=EGR_05824 PE=4 SV=1	Antigens	W6UDE2	266423358	8
Uncharacterized protein OS=Echinococcus granulosus GN=EGR_05994 PE=4 SV=1	Uncharacterized	W6UE44	193298969	9
*Casein kinase II subunit alpha OS=Echinococcus granulosus GN=EGR_04797 PE=3 SV=1	Signal Transduction	W6UG07	217213115	9
Programmed cell death 6-interacting protein OS=Echinococcus granulosus GN=EGR_00928 PE=4 SV=1	Vesicle mediated transport/membrane trafficking	W6VC02	161129568	7
*Inositol-tetrakisphosphate 1-kinase OS=Echinococcus granulosus GN=EGR_01752 PE=4 SV=1	Metabolism	W6URE1	763993949	9
Dynein light chain 1, cytoplasmic OS=Echinococcus granulosus GN=EGR_05430 PE=4 SV=1	General	U6JF49	417475728	3
*Regulator of microtubule dynamics protein OS=Echinococcus granulosus GN=EGR_00442 PE=4 SV=1	General	U6J4J7	365217391	8
Ras-related protein Rab-27A OS=Echinococcus granulosus GN=EGR_06615 PE=4 SV=1	Vesicle mediated transport/membrane trafficking	W6UCR6	181818182	5
Glucose-6-phosphate isomerase OS=Echinococcus granulosus GN=EGR_02782 PE=3 SV=1	Metabolism	W6V798	227488152	8
Ubiquitin C OS=Echinococcus granulosus GN=EGR_08845 PE=4 SV=1	Metabolism	W6U595	182320442	6
*Uncharacterized protein OS=Echinococcus granulosus GN=EGR_03588 PE=4 SV=1	Uncharacterized	W6V5G4	445378151	4
Serine/threonine-protein kinase N2 OS=Echinococcus granulosus GN=EGR_05639 PE=4 SV=1	Signal Transduction	W6V113	307429547	6
*Tegumental protein OS=Echinococcus granulosus GN=EGR_08411 PE=4 SV=1	Antigens	W6U646	677570093	2
Proteasome endopeptidase complex OS=Echinococcus granulosus GN=EGR_06724 PE=3 SV=1	Metabolism	U6IX51	275303644	7
Sn1-specific diacylglycerol lipase beta OS=Echinococcus granulosus GN=EGR_01971 PE=4 SV=1	Metabolism	W6UXA2	122691293	6
Alpha tocopherol transfer protein OS=Echinococcus granulosus GN=EGR_06006 PE=4 SV=1	Transport of Molecules	U6ITN7	291925466	8
Fimbrin OS=Echinococcus granulosus GN=EGR_00251 PE=4 SV=1	Developmental Biology/Cellular migration	U6IWR5	127831715	7
ADP-ribosylation factor OS=Echinococcus granulosus GN=EGR_05324 PE=3 SV=1	Vesicle mediated transport/membrane trafficking	W6UFG1	483516484	6
Ras-related protein O-RAL OS=Echinococcus granulosus GN=EGR_00066 PE=4 SV=1	Vesicle mediated transport/membrane trafficking	W6V1I3	25	5
Ras protein rab OS=Echinococcus granulosus GN=EGR_01000 PE=4 SV=1	Vesicle mediated transport/membrane trafficking	U6IZC6	393034826	6
Rab OS=Echinococcus granulosus GN=EGR_10509 PE=4 SV=1	Vesicle mediated transport/membrane trafficking	U6JDZ7	325471698	7
14-3-3 protein zeta OS=Echinococcus granulosus GN=EGR_03190 PE=3 SV=1	Antigens	U6J5Z8	30859375	8
*Arp2/3 complex 34 kDa subunit OS=Echinococcus granulosus GN=EGR_08203 PE=3 SV=1	General	U6JKV5	222560976	7
*Na(+)/H(+) exchange regulatory cofactor NHE-RF1 OS=Echinococcus granulosus GN=EGR_03164 PE=4 SV=1	General	W6UL67	468965517	5
Ras-related protein Rap-1b OS=Echinococcus granulosus GN=EGR_01616 PE=4 SV=1	Vesicle mediated transport/membrane trafficking	W6V9Z6	266666667	5
Epidermal growth factor receptor kinase substrate 8-like protein OS=Echinococcus granulosus GN=EGR_08138 PE=4 SV=1	Signal Transduction	W6UFX7	139097744	5
*Putative deoxyribose-phosphate aldolase OS=Echinococcus granulosus GN=EGR_05713 PE=4 SV=1	Metabolism	W6UMW3	222841226	6
*Sj-Ts4 protein OS=Echinococcus granulosus GN=EGR_08263 PE=4 SV=1	Antigens	W6UFE0	284313725	7
*cAMP-dependent protein kinase catalytic subunit alpha OS=Echinococcus granulosus GN=EGR_04421 PE=3 SV=1	Signal Transduction	W6UGX7	180327869	6
Plectin-1 OS=Echinococcus granulosus GN=EGR_03589 PE=4 SV=1	Developmental Biology/Cellular migration	W6UJ70	145652174	8
Fucosidase alpha L 1 tissue OS=Echinococcus granulosus GN=EGR_02721 PE=4 SV=1	Metabolism	U6J2X5	217948718	9
*Telomerase protein component OS=Echinococcus granulosus GN=EGR_02877 PE=4 SV=1	General	W6UKR4	466618808	10
*von Willebrand factor A domain-containing protein 5A OS=Echinococcus granulosus GN=EGR_06108 PE=4 SV=1	Immune System/Host interaction	W6ULK4	107792208	6
*Echinoderm microtubule-associated protein-like protein OS=Echinococcus granulosus GN=EGR_10924 PE=4 SV=1	General	W6U778	110074627	4
Guanine nucleotide-binding protein G(Q) subunit alpha OS=Echinococcus granulosus GN=EGR_08246 PE=4 SV=1	Signal Transduction	W6UU29	125429553	6
GTPase HRas OS=Echinococcus granulosus GN=EGR_06185 PE=4 SV=1	Signal Transduction	W6UDS2	38	6
Uncharacterized protein OS=Echinococcus granulosus GN=EGR_10196 PE=4 SV=1	Uncharacterized	W6U1N0	194539249	5
*Myosin-XV OS=Echinococcus granulosus GN=EGR_09612 PE=4 SV=1	General	W6UAP6	753424658	6
EH domain-containing protein OS=Echinococcus granulosus GN=EGR_01549 PE=3 SV=1	Vesicle mediated transport/membrane trafficking	U6IWC4	20071048	9
Asparaginyl-tRNA synthetase, cytoplasmic OS=Echinococcus granulosus GN=EGR_10502 PE=4 SV=1	Metabolism	W6UMA5	170340681	5
*Dehydrogenase/reductase SDR family member OS=Echinococcus granulosus GN=EGR_07430 PE=3 SV=1	Metabolism	W6UW28	207386364	4
Syntaxin OS=Echinococcus granulosus GN=EGR_03774 PE=3 SV=1	Vesicle mediated transport/membrane trafficking	U6J034	382758621	8
*Glycylpeptide N-tetradecanoyltransferase OS=Echinococcus granulosus GN=EGR_04495 PE=3 SV=1	Metabolism	W6UQS6	759493671	6
Charged multivesicular body protein OS=Echinococcus granulosus GN=EGR_10420 PE=4 SV=1	Vesicle mediated transport/membrane trafficking	W6U2E6	189189189	2
Glutathione S-transferase OS=Echinococcus granulosus GN=GSTmu PE=2 SV=1	Metabolism	O16058	319634703	6
Dynein light chain 1, cytoplasmic OS=Echinococcus granulosus GN=EGR_04637 PE=4 SV=1	General	W6UHB1	235294118	3
*T complex protein 1 subunit alpha OS=Echinococcus granulosus GN=EGR_01327 PE=3 SV=1	Vesicle mediated transport/membrane trafficking	U6IXW6	162408759	7
Ubiquitin conjugating enzyme E2 N OS=Echinococcus granulosus GN=EGR_05250 PE=3 SV=1	Metabolism	U6JN29	472049689	6
Ras-related protein Rap-1b OS=Echinococcus granulosus GN=EGR_03026 PE=4 SV=1	Vesicle mediated transport/membrane trafficking	W6UKF4	170157068	6
Palmitoyltransferase OS=Echinococcus granulosus GN=EGR_08415 PE=3 SV=1	Metabolism	W6UEY2	166112957	4
Dynein light chain 1 cytoplasmic OS=Echinococcus granulosus GN=EGR_00895 PE=4 SV=1	General	W6UUJ4	317269076	6
Annexin A7 OS=Echinococcus granulosus GN=EGR_05236 PE=4 SV=1	Calcium homeostasis	W6UEP1	177935943	4
Rhophilin-2 OS=Echinococcus granulosus GN=EGR_09629 PE=4 SV=1	General	W6U351	118343195	7
1,5-anhydro-D-fructose reductase OS=Echinococcus granulosus GN=EGR_08377 PE=4 SV=1	Metabolism	W6UTJ3	265306122	7
B-cell receptor-associated protein OS=Echinococcus granulosus GN=EGR_08687 PE=4 SV=1	Immune System/Host interaction	W6U5T3	49382716	3
Transforming protein RhoA OS=Echinococcus granulosus GN=EGR_06099 PE=3 SV=1	Signal Transduction	W6ULS3	323076923	4
*Adenosylhomocysteinase OS=Echinococcus granulosus GN=EGR_05478 PE=3 SV=1	Metabolism	W6UFN6	52672347	5
*UBX domain-containing protein 6 OS=Echinococcus granulosus GN=EGR_01738 PE=4 SV=1	General	W6UXG9	206751055	7
Uncharacterized protein OS=Echinococcus granulosus GN=EGR_08238 PE=4 SV=1	Uncharacterized	W6U8U0	155063291	4
*V-type proton ATPase subunit d OS=Echinococcus granulosus GN=EGR_03332 PE=4 SV=1	Transport of Molecules	U6J516	214689266	4
*Ribose-5-phosphate isomerase OS=Echinococcus granulosus GN=EGR_07012 PE=4 SV=1	Metabolism	W6UIX6	182835821	6
Prominin-1 OS=Echinococcus granulosus GN=EGR_08600 PE=4 SV=1	Developmental Biology/Cellular migration	W6UEL6	778923253	5
Uncharacterized protein OS=Echinococcus granulosus GN=EGR_08255 PE=4 SV=1	Uncharacterized	W6U6P0	843023256	3
Phospholipid scramblase OS=Echinococcus granulosus GN=EGR_02765 PE=3 SV=1	Metabolism	W6UV89	222641509	5
*Integrin beta OS=Echinococcus granulosus GN=EGR_03922 PE=3 SV=1	Developmental Biology/Cellular migration	W6USA6	106639839	7
Lysosomal alpha glucosidase OS=Echinococcus granulosus GN=EGR_08499 PE=3 SV=1	Metabolism	U6JQ59	930232558	6
*Signal transducing adapter molecule OS=Echinococcus granulosus GN=EGR_08242 PE=4 SV=1	Signal Transduction	W6U6Q4	16957606	5
*Calcium-binding protein OS=Echinococcus granulosus GN=EGR_04778 PE=4 SV=1	Calcium homeostasis	W6UH73	310344828	5
Ankyrin repeat containing protein OS=Echinococcus granulosus GN=EGR_04377 PE=4 SV=1	Vesicle mediated transport/membrane trafficking	U6J8Y9	236453202	8
*6-phosphogluconate dehydrogenase, decarboxylating OS=Echinococcus granulosus GN=EGR_01502 PE=3 SV=1	Metabolism	U6J2W3	174950298	6
Actin-depolymerizing factor 2 OS=Echinococcus granulosus GN=EGR_03926 PE=4 SV=1	General	W6UJD3	332568807	5
*Proteasome endopeptidase complex OS=Echinococcus granulosus GN=EGR_03486 PE=3 SV=1	Metabolism	W6UTH9	119565217	2
*Eukaryotic initiation factor 4A OS=Echinococcus granulosus GN=EGR_06994 PE=3 SV=1	Metabolism	W6UXB5	136363636	5
Ras-related protein Rab-10 OS=Echinococcus granulosus GN=EGR_03430 PE=4 SV=1	Vesicle mediated transport/membrane trafficking	W6UKC0	27.5	4
Heat shock protein OS=Echinococcus granulosus GN=EGR_06932 PE=3 SV=1	Signal Transduction	W6U9X5	109737249	6
Charged multivesicular body protein OS=Echinococcus granulosus GN=EGR_07940 PE=4 SV=1	Vesicle mediated transport/membrane trafficking	U6JME4	208737864	4
Glycerol kinase OS=Echinococcus granulosus GN=EGR_09993 PE=4 SV=1	Metabolism	W6U277	132075472	6
*Synaptotagmin-like protein 4 OS=Echinococcus granulosus GN=EGR_02832 PE=4 SV=1	Vesicle mediated transport/membrane trafficking	W6V7E2	838509317	4
Uncharacterized protein OS=Echinococcus granulosus GN=EGR_06921 PE=4 SV=1	Uncharacterized	W6UJ45	139037433	3
DnaJ subfamily C member protein OS=Echinococcus granulosus GN=EGR_00970 PE=4 SV=1	Signal Transduction	W6UUU7	299492386	6
*Peptide methionine sulfoxide reductase msrA OS=Echinococcus granulosus GN=EGR_06840 PE=3 SV=1	Metabolism	W6UA89	355932203	5
Ras-related protein Rab-7a OS=Echinococcus granulosus GN=EGR_06079 PE=4 SV=1	Vesicle mediated transport/membrane trafficking	W6ULR0	162857143	5
Protein DJ 1 OS=Echinococcus granulosus GN=EGR_07383 PE=4 SV=1	Metabolism	U6JIQ5	233695652	4
Acetylcholinesterase OS=Echinococcus granulosus GN=EGR_07877 PE=4 SV=1	Metabolism	W6UGL0	109375	6
Gamma-soluble NSF attachment protein OS=Echinococcus granulosus GN=EGR_06815 PE=4 SV=1	Vesicle mediated transport/membrane trafficking	W6UA62	164473684	4
Cdc42 OS=Echinococcus granulosus GN=EGR_00052 PE=3 SV=1	Developmental Biology/Cellular migration	U6IVD5	319587629	6
*Moesin OS=Echinococcus granulosus GN=EGR_07279 PE=4 SV=1	Immune System/Host interaction	W6U8W2	106518283	5
*Myosin-11 OS=Echinococcus granulosus GN=EGR_01108 PE=3 SV=1	General	W6UQM0	309226933	5
Sorcin OS=Echinococcus granulosus GN=EGR_06829 PE=4 SV=1	Calcium homeostasis	W6UJK0	203488372	4
*Methionine aminopeptidase OS=Echinococcus granulosus GN=EGR_09110 PE=3 SV=1	Metabolism	W6U4I3	180672269	5
*Amino acid transporter OS=Echinococcus granulosus GN=EGR_03484 PE=3 SV=1	Transport of Molecules	W6UJH7	235164835	6
Transporter OS=Echinococcus granulosus GN=EGR_01731 PE=3 SV=1	Transport of Molecules	W6UNL2	814639906	6
*Calpain-7 OS=Echinococcus granulosus GN=EGR_00902 PE=3 SV=1	Calcium homeostasis	W6UST1	520991401	7
*Lysosomal aspartic protease OS=Echinococcus granulosus GN=EGR_07173 PE=3 SV=1	Metabolism	W6UBQ8	157647059	5
*Serine/threonine-protein phosphatase OS=Echinococcus granulosus GN=EGR_09643 PE=3 SV=1	Signal Transduction	W6UAL8	218241042	5
*T complex protein 1 subunit theta OS=Echinococcus granulosus GN=EGR_04641 PE=3 SV=1	Vesicle mediated transport/membrane trafficking	U6JK90	16146789	6
Ras-related protein M-Ras OS=Echinococcus granulosus GN=EGR_02047 PE=4 SV=1	Vesicle mediated transport/membrane trafficking	W6UP09	281385281	5
*Prolyl endopeptidase OS=Echinococcus granulosus GN=EGR_04427 PE=4 SV=1	Metabolism	W6UI76	799418605	5
Ras-related protein RABA1b OS=Echinococcus granulosus GN=EGR_10162 PE=4 SV=1	Vesicle mediated transport/membrane trafficking	W6U1Q9	252747253	5
Uncharacterized protein OS=Echinococcus granulosus GN=EGR_02580 PE=4 SV=1	Uncharacterized	W6UN14	152416357	3
*Ferric-chelate reductase OS=Echinococcus granulosus GN=EGR_01179 PE=4 SV=1	Metabolism	W6UTR9	76419214	2
*Phospholipid-transporting ATPase OS=Echinococcus granulosus GN=EGR_00704 PE=3 SV=1	Transport of Molecules	W6UR21	582010582	6
Nucleoporin NUP53 OS=Echinococcus granulosus GN=EGR_05035 PE=4 SV=1	Transport of Molecules	W6UP25	432345877	4
*T complex protein 1 subunit zeta OS=Echinococcus granulosus GN=EGR_08500 PE=3 SV=1	Vesicle mediated transport/membrane trafficking	U6JIW6	180987203	7
Rab3 OS=Echinococcus granulosus GN=EGR_03275 PE=4 SV=1	Vesicle mediated transport/membrane trafficking	U6JRT3	317757009	6
NAD-dependent deacetylase sirtuin-2 OS=Echinococcus granulosus GN=EGR_05039 PE=4 SV=1	Metabolism	W6UGE3	192419825	5
Nascent polypeptide-associated complex subunit alpha, muscle-specific form OS=Echinococcus granulosus GN=EGR_00845 PE=4 SV=1	Metabolism	W6UUF0	199052133	3
*AP-2 complex subunit alpha-2 OS=Echinococcus granulosus GN=EGR_06448 PE=4 SV=1	Vesicle mediated transport/membrane trafficking	W6UKP8	577319588	4
*Proteasome subunit beta type-1-A OS=Echinococcus granulosus GN=EGR_05345 PE=4 SV=1	Metabolism	W6V1V2	151898734	3
*Tubulin beta chain OS=Echinococcus granulosus GN=EGR_03990 PE=3 SV=1	General	W6US08	158590308	5
*26S proteasome non-ATPase regulatory subunit 3 OS=Echinococcus granulosus GN=EGR_08284 PE=4 SV=1	Metabolism	W6U6K8	99609375	4
*N(G),N(G)-dimethylarginine dimethylaminohydrolase OS=Echinococcus granulosus GN=EGR_02360 PE=4 SV=1	Immune System/Host interaction	W6V8P5	166051661	4
Endophilin-A1 OS=Echinococcus granulosus GN=EGR_05034 PE=4 SV=1	Antigens	W6UGD8	190031153	6
*Histidine triad nucleotide-binding protein OS=Echinococcus granulosus GN=EGR_06228 PE=4 SV=1	Developmental Biology/Cellular migration	W6ULC3	31496063	2
*Multidrug resistance protein OS=Echinococcus granulosus GN=EGR_09503 PE=4 SV=1	Transport of Molecules	W6U517	464547677	3
*Nucleoside diphosphate kinase OS=Echinococcus granulosus GN=EGR_05582 PE=3 SV=1	Metabolism	W6UDV3	172131148	5
Ras C3 botulinum toxin substrate 2 OS=Echinococcus granulosus GN=EGR_07105 PE=3 SV=1	Immune System/Host interaction	U6JJ69	277486911	4
*Ras-related protein RABD2A OS=Echinococcus granulosus GN=EGR_05320 PE=4 SV=1	Vesicle mediated transport/membrane trafficking	U6JF50	311557789	6
Inner membrane protein yhjX OS=Echinococcus granulosus GN=EGR_07569 PE=4 SV=1	Transport of Molecules	W6U8I5	113821138	3
Universal stress protein OS=Echinococcus granulosus GN=EGR_06696 PE=4 SV=1	Signal Transduction	U6J3T1	239520958	3
Aldehyde dehydrogenase OS=Echinococcus granulosus GN=EGR_03415 PE=3 SV=1	Metabolism	W6V642	144254279	5
*Arginyl tRNA synthetase cytoplasmic OS=Echinococcus granulosus GN=EGR_06620 PE=3 SV=1	Metabolism	U6JDT3	118380062	5
*Transcription factor BTF3 OS=Echinococcus granulosus GN=EGR_10149 PE=3 SV=1	General	U6JHZ1	415584416	4
Coiled-coil and C2 domain-containing protein 1-like protein OS=Echinococcus granulosus GN=EGR_08461 PE=4 SV=1	Signal Transduction	W6U675	815286624	5
*Zinc phosphodiesterase ELAC protein OS=Echinococcus granulosus GN=EGR_06988 PE=3 SV=1	Metabolism	W6U9V9	966183575	5
Tyrosine-protein kinase OS=Echinococcus granulosus GN=EGR_01972 PE=3 SV=1	Signal Transduction	W6UPI5	115459883	6
*Ubiquitin-like modifier-activating enzyme OS=Echinococcus granulosus GN=EGR_05361 PE=3 SV=1	General	W6UFQ0	122790698	9
Coronin OS=Echinococcus granulosus GN=EGR_03223 PE=3 SV=1	Vesicle mediated transport/membrane trafficking	U6J5X0	106719368	3
*Cytoplasmic dynein 1 heavy chain OS=Echinococcus granulosus GN=EGR_01376 PE=4 SV=1	General	W6URA8	162209557	6
TFIIH basal transcription factor complex helicase subunit OS=Echinococcus granulosus GN=EGR_00549 PE=4 SV=1	Metabolism	W6VCI4	355932203	4
*Lipoxygenasey domain-containing protein OS=Echinococcus granulosus GN=EGR_03468 PE=4 SV=1	Developmental Biology/Cellular migration	W6V5P0	452380952	3
*Aspartyl aminopeptidase OS=Echinococcus granulosus GN=EGR_04322 PE=4 SV=1	Metabolism	W6UIJ1	618120237	6
Charged multivesicular body protein 4a OS=Echinococcus granulosus GN=EGR_07734 PE=4 SV=1	Vesicle mediated transport/membrane trafficking	U6JBD0	25	4
*Uncharacterized protein OS=Echinococcus granulosus GN=EGR_04177 PE=4 SV=1	Uncharacterized	W6UIJ6	380645161	5
*Prostaglandin-E(2) 9-reductase OS=Echinococcus granulosus GN=EGR_09845 PE=4 SV=1	Immune System/Host interaction	W6U2E2	101973684	4
*Leukotriene A-4 hydrolase OS=Echinococcus granulosus GN=EGR_02555 PE=4 SV=1	Immune System/Host interaction	W6UMY4	625978091	4
*WW domain-binding protein OS=Echinococcus granulosus GN=EGR_04712 PE=4 SV=1	Signal Transduction	W6UHH3	257575758	5
*Calmodulin OS=Echinococcus granulosus GN=EGR_09570 PE=4 SV=1	Calcium homeostasis	U6JA54	31875	5
Proteasome subunit beta type OS=Echinococcus granulosus GN=EGR_05810 PE=3 SV=1	Metabolism	U6JD96	100719424	3
Actin protein 2 B OS=Echinococcus granulosus GN=EGR_00127 PE=3 SV=1	General	U6J1L9	108585859	4
*Solute carrier family 43 member 3 OS=Echinococcus granulosus GN=EGR_05528 PE=4 SV=1	Transport of Molecules	W6V1A4	446601942	2
MAGUK p55 subfamily member OS=Echinococcus granulosus GN=EGR_01255 PE=4 SV=1	Developmental Biology/Cellular migration	W6UZY1	868094701	5
*Calcium/calmodulin-dependent protein kinase type II delta 2 chain OS=Echinococcus granulosus GN=EGR_06207 PE=4 SV=1	Calcium homeostasis	W6UDJ3	548340548	4
*Dolichyl-diphosphooligosaccharide--protein glycosyltransferase subunit 1 OS=Echinococcus granulosus GN=EGR_00940 PE=3 SV=1	Metabolism	W6UUQ4	261881668	2
*Lipoxygenasey domain-containing protein OS=Echinococcus granulosus GN=EGR_03470 PE=4 SV=1	Developmental Biology/Cellular migration	W6UKG1	514354067	4
*Protein kinase C OS=Echinococcus granulosus GN=EGR_02537 PE=3 SV=1	Signal Transduction	W6UPM9	22173913	5
Expressed conserved protein OS=Echinococcus granulosus GN=EGR_01671 PE=4 SV=1	Uncharacterized	U6IYX9	649149923	4
*Protein phosphatase 1 regulatory subunit OS=Echinococcus granulosus GN=EGR_02312 PE=4 SV=1	Signal Transduction	W6UPZ9	158959538	5
*2',3'-cyclic-nucleotide 3'-phosphodiesterase OS=Echinococcus granulosus GN=EGR_08413 PE=4 SV=1	Metabolism	W6U694	990371389	6
Guanine nucleotide-binding protein G(O) subunit alpha OS=Echinococcus granulosus GN=EGR_07086 PE=4 SV=1	Signal Transduction	W6UBY3	129577465	4
*Heat shock protein OS=Echinococcus granulosus GN=EGR_08820 PE=4 SV=1	Signal Transduction	W6U5D6	138028169	3
*Calcium-binding protein OS=Echinococcus granulosus GN=EGR_07814 PE=4 SV=1	Calcium homeostasis	W6U862	383561644	4
*Vesicle-fusing ATPase OS=Echinococcus granulosus GN=EGR_06622 PE=4 SV=1	Vesicle mediated transport/membrane trafficking	W6UAY2	411877395	6
Cdc42-interacting protein OS=Echinococcus granulosus GN=EGR_04168 PE=4 SV=1	Developmental Biology/Cellular migration	W6URG8	496453901	3
Programmed cell death protein 6 OS=Echinococcus granulosus GN=EGR_04452 PE=4 SV=1	Vesicle mediated transport/membrane trafficking	U6JJF9	149425287	3
*Dynamin-3 OS=Echinococcus granulosus GN=EGR_08549 PE=3 SV=1	General	W6U5W8	620475698	4
*Uncharacterized protein OS=Echinococcus granulosus GN=EGR_05999 PE=4 SV=1	Uncharacterized	W6UE48	143603133	5
Ubiquitin hydrolase OS=Echinococcus granulosus GN=EGR_07187 PE=3 SV=1	Metabolism	W6UII9	609318996	3
*Uncharacterized protein OS=Echinococcus granulosus GN=EGR_00309 PE=4 SV=1	Uncharacterized	W6UTT6	274390244	2
Guanine nucleotide binding protein subunit beta OS=Echinococcus granulosus GN=EGR_03374 PE=4 SV=1	Signal Transduction	U6J2Y8	113888889	3
*Aminotransferase class III OS=Echinococcus granulosus GN=EGR_02924 PE=3 SV=1	Metabolism	U6J0N8	143203883	4
*Amino acid transporter OS=Echinococcus granulosus GN=EGR_01271 PE=3 SV=1	Transport of Molecules	W6UR05	541082164	2
L-lactate dehydrogenase OS=Echinococcus granulosus GN=EGR_02865 PE=3 SV=1	Metabolism	W6UVI3	142857143	4
*Dynein light chain 1, cytoplasmic OS=Echinococcus granulosus GN=EGR_00994 PE=4 SV=1	Metabolism	U6J1J8	343434343	3
*Cell division control protein OS=Echinococcus granulosus GN=EGR_01527 PE=3 SV=1	Developmental Biology/Cellular migration	W6UP74	234972678	3
*Putative E3 ubiquitin-protein ligase HERC4 OS=Echinococcus granulosus GN=EGR_02355 PE=4 SV=1	General	W6V8P2	472377902	5
F-actin-capping protein subunit alpha OS=Echinococcus granulosus GN=EGR_02698 PE=3 SV=1	General	W6UP73	22	4
*Phosphoglucomutase OS=Echinococcus granulosus GN=EGR_06188 PE=4 SV=1	Metabolism	W6UZC4	530660377	3
Actin-interacting protein OS=Echinococcus granulosus GN=EGR_00962 PE=4 SV=1	General	W6USX8	777777778	4
Peptidase inhibitor OS=Echinococcus granulosus GN=EGR_04630 PE=3 SV=1	Metabolism	W6UHA5	110204082	2
Calcium-binding mitochondrial carrier protein SCaMC-1 OS=Echinococcus granulosus GN=EGR_07432 PE=3 SV=1	Calcium homeostasis	W6UAX7	194664744	2
Serine/threonine-protein phosphatase 2A regulatory subunit A alpha isoform OS=Echinococcus granulosus GN=EGR_06234 PE=4 SV=1	Signal Transduction	W6UBZ8	829187396	4
Eukaryotic translation initiation factor 5A OS=Echinococcus granulosus GN=EGR_03813 PE=3 SV=1	Metabolism	W6USI4	358974359	5
*Mitogen-activated protein kinase OS=Echinococcus granulosus GN=EGR_00595 PE=3 SV=1	Signal Transduction	W6USQ6	114845938	4
*Dynein light chain, cytoplasmic OS=Echinococcus granulosus GN=EGR_09474 PE=4 SV=1	General	W6U531	238095238	3
*26S proteasome non-ATPase regulatory subunit OS=Echinococcus granulosus GN=EGR_06387 PE=4 SV=1	Metabolism	W6UD45	114058355	3
*Ankyrin repeat and death domain-containing protein OS=Echinococcus granulosus GN=EGR_10355 PE=4 SV=1	Vesicle mediated transport/membrane trafficking	W6U164	681818182	3
Proteasome subunit alpha type OS=Echinococcus granulosus GN=EGR_04209 PE=3 SV=1	Metabolism	U6JH31	2265625	6
*Glycogen phosphorylase, brain form OS=Echinococcus granulosus GN=EGR_06544 PE=3 SV=1	Metabolism	W6UKB8	956284153	3
*Phosphatidylinositol transfer protein alpha isoform OS=Echinococcus granulosus GN=EGR_07933 PE=4 SV=1	Metabolism	W6UUU8	104693141	2
*Proliferating cell nuclear antigen (PCNA) OS=Echinococcus granulosus GN=EGR_04874 PE=3 SV=1	Developmental Biology/Cellular migration	U6JI50	173076923	4
*Heat shock protein OS=Echinococcus granulosus GN=EGR_03136 PE=3 SV=1	Signal Transduction	W6UKQ3	101497504	4
Endonuclease/exonuclease/phosphatase family domain-containing protein OS=Echinococcus granulosus GN=EGR_07571 PE=4 SV=1	Signal Transduction	W6U976	592885375	3
Exocyst complex component OS=Echinococcus granulosus GN=EGR_00360 PE=4 SV=1	Vesicle mediated transport/membrane trafficking	W6UWQ6	28830313	3
Guanine nucleotide-binding protein G(S) subunit alpha OS=Echinococcus granulosus GN=EGR_04343 PE=4 SV=1	Signal Transduction	W6UQX7	163682864	5
Eukaryotic translation initiation factor 2 OS=Echinococcus granulosus GN=EGR_02841 PE=4 SV=1	Metabolism	U6J7Y0	831099196	3
*Glutamate dehydrogenase OS=Echinococcus granulosus GN=EGR_04594 PE=3 SV=1	Metabolism	W6UGF0	807086614	3
E3 ubiquitin-protein ligase CBL-B OS=Echinococcus granulosus GN=EGR_00761 PE=4 SV=1	Metabolism	W6V060	611111111	3
*Chaperonin containing TCP1 subunit 5 epsilon OS=Echinococcus granulosus GN=EGR_04470 PE=3 SV=1	General	U6JNT7	73664825	3
*Ras-related protein Rab-39B OS=Echinococcus granulosus GN=EGR_06415 PE=4 SV=1	Vesicle mediated transport/membrane trafficking	W6UYT8	157894737	3
*Exocyst complex component 5 OS=Echinococcus granulosus GN=EGR_08009 PE=4 SV=1	Vesicle mediated transport/membrane trafficking	W6U7I0	521978022	3
*Expressed protein OS=Echinococcus granulosus GN=EGR_07941 PE=4 SV=1	Uncharacterized	U6JPQ6	797266515	3
*Uncharacterized protein OS=Echinococcus granulosus GN=EGR_09890 PE=4 SV=1	Uncharacterized	W6U9T7	136227545	6
Nardilysin OS=Echinococcus granulosus GN=EGR_03293 PE=4 SV=1	Metabolism	W6UTP1	909090909	4
*Tubulin polymerization promoting protein family OS=Echinococcus granulosus GN=EGR_08879 PE=4 SV=1	General	U6JAH9	194117647	3
*26S proteasome regulatory subunit RPN1 OS=Echinococcus granulosus GN=EGR_01758 PE=4 SV=1	Metabolism	W6UXI7	235348408	4
Glucosamine--fructose-6-phosphate aminotransferase [isomerizing] OS=Echinococcus granulosus GN=EGR_08869 PE=4 SV=1	Metabolism	W6US48	550070522	3
Uncharacterized protein OS=Echinococcus granulosus GN=EGR_01609 PE=4 SV=1	Uncharacterized	W6UY44	131182796	5
*Multidrug resistance protein 2 OS=Echinococcus granulosus GN=EGR_09131 PE=4 SV=1	Transport of Molecules	W6U6N5	167286245	3
*ATP-dependent RNA helicase Ddx1 OS=Echinococcus granulosus GN=EGR_02447 PE=4 SV=1	Metabolism	W6UPE6	114790287	4
*Cell cycle control protein 50A OS=Echinococcus granulosus GN=EGR_00131 PE=4 SV=1	Developmental Biology/Cellular migration	W6V1N6	23.75	4
*Actin-related protein 3B OS=Echinococcus granulosus GN=EGR_07483 PE=3 SV=1	General	W6UAV0	164319249	4
*Uncharacterized protein OS=Echinococcus granulosus GN=EGR_06063 PE=4 SV=1	Uncharacterized	W6UDZ7	593548387	4
*Neutral and basic amino acid transport protein rBAT OS=Echinococcus granulosus GN=EGR_01261 PE=4 SV=1	Transport of Molecules	W6US87	891238671	3
Serine/threonine-protein phosphatase OS=Echinococcus granulosus GN=EGR_09295 PE=3 SV=1	Signal Transduction	W6U419	125592417	4
*Syntaxin-7 OS=Echinococcus granulosus GN=EGR_05134 PE=4 SV=1	Vesicle mediated transport/membrane trafficking	U6J921	115702479	2
GTP-binding nuclear protein OS=Echinococcus granulosus GN=EGR_04178 PE=3 SV=1	Signal Transduction	U6JCJ6	20	3
*Malic enzyme OS=Echinococcus granulosus GN=EGR_06409 PE=3 SV=1	Metabolism	W6UBI1	113902848	4
*Fructose-1,6-bisphosphatase OS=Echinococcus granulosus GN=EGR_07106 PE=3 SV=1	Metabolism	W6UAB1	10.4	3
*Biotin--protein ligase OS=Echinococcus granulosus GN=EGR_07298 PE=4 SV=1	Metabolism	W6UI96	777027027	4
*Alpha-N-acetylgalactosaminidase OS=Echinococcus granulosus GN=EGR_08025 PE=3 SV=1	Metabolism	W6U9E9	791208791	3
*Leucyl aminopeptidase OS=Echinococcus granulosus GN=EGR_02929 PE=4 SV=1	Metabolism	U6J0N2	838206628	3
*Serine/threonine-protein phosphatase OS=Echinococcus granulosus GN=EGR_00310 PE=3 SV=1	Signal Transduction	W6UWM0	128395062	4
*Putative phosphatidate phosphatase OS=Echinococcus granulosus GN=EGR_10190 PE=4 SV=1	Metabolism	W6U1K2	223880597	4
*Glutathione S-transferase OS=Echinococcus granulosus GN=EGR_07274 PE=3 SV=1	Metabolism	W6UII5	130136986	6
*Calpain-5 OS=Echinococcus granulosus GN=EGR_03962 PE=3 SV=1	Calcium homeostasis	W6V4M4	47826087	3
Thioredoxin OS=Echinococcus granulosus GN=EGR_04568 PE=3 SV=1	Metabolism	W6V3D8	327102804	3
*Dynein light chain OS=Echinococcus granulosus GN=EGR_09465 PE=4 SV=1	General	U6J4Q2	325842697	3
Epsin-1 OS=Echinococcus granulosus GN=EGR_09013 PE=4 SV=1	Vesicle mediated transport/membrane trafficking	W6U6X2	583804143	2
*Synaptic vesicle membrane protein VAT-1-like protein OS=Echinococcus granulosus GN=EGR_03318 PE=4 SV=1	Vesicle mediated transport/membrane trafficking	W6UTS2	684104628	3
Fatty acid-binding protein OS=Echinococcus granulosus GN=EGR_04946 PE=3 SV=1	Transport of Molecules	W6UGV8	215686275	2
Nardilysin OS=Echinococcus granulosus GN=EGR_03294 PE=4 SV=1	Metabolism	W6UKZ8	103211009	3
Major egg antigen OS=Echinococcus granulosus GN=EGR_01882 PE=3 SV=1	Antigens	W6URS7	656063618	2	C, M, A
Pleckstriny domain-containing family A member OS=Echinococcus granulosus GN=EGR_01337 PE=4 SV=1	Transport of Molecules	W6VAB9	180487805	3
Actin-related protein 2/3 complex subunit 4 OS=Echinococcus granulosus GN=EGR_03973 PE=3 SV=1	General	W6UI15	170454545	3
ADP-ribosylation factor OS=Echinococcus granulosus GN=EGR_00856 PE=3 SV=1	Vesicle mediated transport/membrane trafficking	W6V0C5	229965157	5
*Putative mannose-6-phosphate isomerase OS=Echinococcus granulosus GN=EGR_07289 PE=3 SV=1	Metabolism	W6U8W7	831408776	2
*Hepatocyte growth factor-regulated tyrosine kinase substrate OS=Echinococcus granulosus GN=EGR_07655 PE=4 SV=1	Immune System/Host interaction	W6U915	602739726	5
*Uncharacterized protein OS=Echinococcus granulosus GN=EGR_01893 PE=3 SV=1	Uncharacterized	W6UXT9	109215017	3
*Uncharacterized protein OS=Echinococcus granulosus GN=EGR_04149 PE=4 SV=1	Uncharacterized	W6UIK2	795847751	2
Guanine nucleotide-binding protein subunit beta OS=Echinococcus granulosus GN=EGR_04008 PE=4 SV=1	Signal Transduction	W6UI48	867208672	2
*Guanine nucleotide-binding protein G(O) subunit alpha OS=Echinococcus granulosus GN=EGR_07085 PE=4 SV=1	Signal Transduction	W6UAF9	120437956	3
Cyclin-Y-like protein OS=Echinococcus granulosus GN=EGR_00717 PE=3 SV=1	Developmental Biology/Cellular migration	W6USC8	676691729	2
*Beta-ureidopropionase OS=Echinococcus granulosus GN=EGR_01138 PE=4 SV=1	Metabolism	W6UQN5	810234542	2
Charged multivesicular body protein OS=Echinococcus granulosus GN=EGR_01017 PE=4 SV=1	Vesicle mediated transport/membrane trafficking	U6JCE8	861244019	2
*AP-2 complex subunit beta OS=Echinococcus granulosus GN=EGR_06040 PE=4 SV=1	Vesicle mediated transport/membrane trafficking	W6UDG4	673934589	5
*Uncharacterized protein OS=Echinococcus granulosus GN=EGR_00993 PE=4 SV=1	Uncharacterized	W6VC79	623376623	2	Yes
*Carbonyl reductase 1 OS=Echinococcus granulosus GN=EGR_04039 PE=4 SV=1	Metabolism	U6JC76	142348754	2
*6-phosphogluconolactonase OS=Echinococcus granulosus GN=EGR_02436 PE=4 SV=1	Metabolism	W6UM68	194444444	3
*Dynein light chain Tctex-type OS=Echinococcus granulosus GN=EGR_05453 PE=4 SV=1	General	W6UFM3	207142857	2
*Uncharacterized protein OS=Echinococcus granulosus GN=EGR_02181 PE=4 SV=1	Uncharacterized	W6UX40	606488011	5
*LanC-like protein OS=Echinococcus granulosus GN=EGR_03376 PE=4 SV=1	Metabolism	W6UJW5	617760618	3
Proteasome subunit beta type 6 OS=Echinococcus granulosus GN=EGR_01826 PE=4 SV=1	Metabolism	U6JCB8	108695652	2
*Fascin-2 OS=Echinococcus granulosus GN=EGR_09978 PE=4 SV=1	Immune System/Host interaction	W6U266	401234568	2
*Receptor-type tyrosine-protein phosphatase beta OS=Echinococcus granulosus GN=EGR_10082 PE=4 SV=1	Immune System/Host interaction	W6U3D6	133704735	4
Vacuolar protein sorting-associated protein OS=Echinococcus granulosus GN=EGR_04361 PE=4 SV=1	Vesicle mediated transport/membrane trafficking	U6J907	20	3
Golgi-associated plant pathogenesis-related protein OS=Echinococcus granulosus GN=EGR_09445 PE=3 SV=1	Developmental Biology/Cellular migration	W6U3K0	12704918	3
*GDP-mannose 4,6 dehydratase OS=Echinococcus granulosus GN=EGR_09929 PE=3 SV=1	Metabolism	W6U278	991501416	2
Tumor susceptibility gene 101 protein OS=Echinococcus granulosus GN=EGR_07826 PE=4 SV=1	Vesicle mediated transport/membrane trafficking	W6U800	272108844	2
*Ectonucleotide pyrophosphatase/phosphodiesterase family member OS=Echinococcus granulosus GN=EGR_08725 PE=4 SV=1	Metabolism	W6U7S6	136986301	4
*DCC-interacting protein 13-beta OS=Echinococcus granulosus GN=EGR_00400 PE=4 SV=1	Immune System/Host interaction	W6UWS2	914396887	4
*Uncharacterized protein OS=Echinococcus granulosus GN=EGR_06281 PE=4 SV=1	Uncharacterized	W6UL74	115577889	3
*Uncharacterized protein OS=Echinococcus granulosus GN=EGR_00474 PE=4 SV=1	Uncharacterized	W6VCD1	395894428	2
*Chloride intracellular channel protein 5 OS=Echinococcus granulosus GN=EGR_05648 PE=4 SV=1	Transport of Molecules	W6UEL7	474576271	2
Ferritin OS=Echinococcus granulosus GN=EGR_09055 PE=3 SV=1	Transport of Molecules	U6JNP4	277456647	3
Putative phosphoglycerate mutase OS=Echinococcus granulosus GN=EGR_00140 PE=3 SV=1	Metabolism	W6UW68	111553785	2
*Elongation factor 1-gamma OS=Echinococcus granulosus GN=EGR_04125 PE=4 SV=1	Metabolism	U6JGN1	114285714	3
*Actin OS=Echinococcus granulosus GN=EGR_08341 PE=3 SV=1	General	W6UF88	132978723	4
Concentrative Na nucleoside cotransporter OS=Echinococcus granulosus GN=EGR_04179 PE=4 SV=1	Transport of Molecules	U6JCE6	282317979	2
Expressed conserved protein OS=Echinococcus granulosus GN=EGR_01670 PE=4 SV=1	Uncharacterized	U6IWR1	810810811	2
*V-type proton ATPase catalytic subunit A isoform 2 OS=Echinococcus granulosus GN=EGR_04878 PE=3 SV=1	Transport of Molecules	U6JBL1	917874396	4
*Uncharacterized protein OS=Echinococcus granulosus GN=EGR_01519 PE=4 SV=1	Uncharacterized	W6UXX5	894736842	3
*Clathrin heavy chain OS=Echinococcus granulosus GN=EGR_04104 PE=3 SV=1	Vesicle mediated transport/membrane trafficking	W6UIT3	131894484	2
*Dynein light chain 2, cytoplasmic OS=Echinococcus granulosus GN=EGR_09470 PE=4 SV=1	General	W6UB32	23.655914F	2
*Phosphoglucomutase-2 OS=Echinococcus granulosus GN=EGR_08839 PE=3 SV=1	Metabolism	W6US78	753064799	3
*V-type proton ATPase subunit B OS=Echinococcus granulosus GN=EGR_04253 PE=3 SV=1	Transport of Molecules	W6V411	618556701	3
Aspartate aminotransferase OS=Echinococcus granulosus GN=EGR_07719 PE=4 SV=1	Metabolism	W6U899	7852194	3
*Acyl-protein thioesterase OS=Echinococcus granulosus GN=EGR_04730 PE=4 SV=1	Metabolism	W6UH50	651906519	3
*Nuclear transport factor 2 OS=Echinococcus granulosus GN=EGR_04554 PE=4 SV=1	General	U6J4J0	380952381	3
*Malate dehydrogenase OS=Echinococcus granulosus GN=EGR_07010 PE=4 SV=1	Metabolism	W6UAI6	669546436	3
*Heat shock cognate protein OS=Echinococcus granulosus GN=EGR_07332 PE=3 SV=1	Signal Transduction	W6UBD1	471544715	3
*THAP domain containing protein 4 OS=Echinococcus granulosus GN=EGR_00641 PE=4 SV=1	Immune System/Host interaction	U6J428	259259259	2
*Uncharacterized protein OS=Echinococcus granulosus GN=EGR_09402 PE=4 SV=1	Uncharacterized	W6UQP1	594795539	2
*Rhophilin-2-B OS=Echinococcus granulosus GN=EGR_09631 PE=4 SV=1	General	W6U344	146341463	2
Long-chain-fatty-acid--CoA ligase OS=Echinococcus granulosus GN=EGR_03656 PE=4 SV=1	Metabolism	W6UTA0	502645503	3
*Ras-related protein Rab-4B OS=Echinococcus granulosus GN=EGR_00953 PE=4 SV=1	Vesicle mediated transport/membrane trafficking	W6VC22	235023041	4
*Peptidylprolyl isomerase OS=Echinococcus granulosus GN=EGR_05248 PE=2 SV=1	Immune System/Host interaction	C6ZI52	296296296	3
*Beta-centractin OS=Echinococcus granulosus GN=EGR_00966 PE=3 SV=1	General	W6V0K4	109414758	3
*Ribosomal protein S6 kinase OS=Echinococcus granulosus GN=EGR_01966 PE=3 SV=1	Signal Transduction	W6UX98	250990753	2
*Histidyl tRNA synthetase OS=Echinococcus granulosus GN=EGR_00838 PE=4 SV=1	Metabolism	U6J6L6	833333333	4
*Uncharacterized protein OS=Echinococcus granulosus GN=EGR_05990 PE=4 SV=1	Uncharacterized	W6ULU3	872483221	2
Vacuolar protein sorting-associated protein OS=Echinococcus granulosus GN=EGR_02821 PE=3 SV=1	Vesicle mediated transport/membrane trafficking	W6UMT2	95959596	2
*Dynein light chain OS=Echinococcus granulosus GN=EGR_04883 PE=4 SV=1	General	U6JI42	787878788	2
*Uncharacterized protein OS=Echinococcus granulosus GN=EGR_01508 PE=4 SV=1	Uncharacterized	W6URV7	473856209	3
*Carbonyl reductase 1 OS=Echinococcus granulosus GN=EGR_04038 PE=3 SV=1	Metabolism	U6JIP2	101754386	2	Yes
4-hydroxybutyrate coenzyme A transferase OS=Echinococcus granulosus GN=EGR_03986 PE=4 SV=1	Metabolism	W6UJB6	236275191	2
*Eukaryotic translation initiation factor 4E OS=Echinococcus granulosus GN=EGR_00049 PE=3 SV=1	Metabolism	U6IZR7	979381443	2
*Glutamate receptor delta-2 subunit OS=Echinococcus granulosus GN=EGR_01528 PE=4 SV=1	Signal Transduction	W6US21	280046674	2
*Band 4.1-like protein OS=Echinococcus granulosus GN=EGR_02448 PE=4 SV=1	Immune System/Host interaction	W6UW35	316622691	3
*RuvB-like helicase OS=Echinococcus granulosus GN=EGR_01542 PE=3 SV=1	Metabolism	U6J309	635964912	2
*Serine/threonine-protein phosphatase 2A regulatory subunit alpha isoform OS=Echinococcus granulosus GN=EGR_05331 PE=4 SV=1	Signal Transduction	W6UEI2	376884422	2
*Transaldolase OS=Echinococcus granulosus GN=EGR_10111 PE=3 SV=1	Metabolism	W6UNT9	13803681	3
*ADP ribosylation factor 4 OS=Echinococcus granulosus GN=EGR_03438 PE=3 SV=1	Vesicle mediated transport/membrane trafficking	U6JEY5	216666667	2
*Uncharacterized protein OS=Echinococcus granulosus GN=EGR_01945 PE=4 SV=1	Uncharacterized	W6UR20	74829932	3
Integral membrane protein OS=Echinococcus granulosus GN=EGR_05083 PE=3 SV=1	General	U6J887	67961165	2
*60S ribosomal protein L3 OS=Echinococcus granulosus GN=EGR_03582 PE=3 SV=1	General	W6UKD0	212335693	2
*Rho GTPase-activating protein OS=Echinococcus granulosus GN=EGR_02344 PE=4 SV=1	Vesicle mediated transport/membrane trafficking	W6UNS0	499040307	3
*Tau-tubulin kinase OS=Echinococcus granulosus GN=EGR_09115 PE=4 SV=1	General	W6U4I7	473282443	3
*Adenine phosphoribosyltransferase OS=Echinococcus granulosus GN=EGR_09920 PE=3 SV=1	Metabolism	W6U9Q5	191256831	3
*Hydroxyacylglutathione hydrolase OS=Echinococcus granulosus GN=EGR_03614 PE=3 SV=1	Metabolism	W6UJ86	132404181	2
*DnaJ subfamily B member OS=Echinococcus granulosus GN=EGR_03358 PE=4 SV=1	Signal Transduction	W6UTW6	949554896	2
*Obg-like ATPase 1 OS=Echinococcus granulosus GN=EGR_04341 PE=3 SV=1	General	W6UGS0	153638814	4
*Glyoxylate reductase/hydroxypyruvate reductase OS=Echinococcus granulosus GN=EGR_05219 PE=3 SV=1	Metabolism	W6UFK9	662650602	2
*Uncharacterized protein OS=Echinococcus granulosus GN=EGR_06189 PE=4 SV=1	Uncharacterized	W6UCJ2	694980695	2
*Pyruvate kinase OS=Echinococcus granulosus GN=EGR_04256 PE=3 SV=1	Metabolism	W6UR87	877192982	2	Yes
*Proteasome subunit beta type-3 OS=Echinococcus granulosus GN=EGR_05037 PE=4 SV=1	Metabolism	W6V2B5	171875	2
*Adenylyl cyclase-associated protein OS=Echinococcus granulosus GN=EGR_00542 PE=3 SV=1	Signal Transduction	W6V110	440528634	2
Sodium/hydrogen exchanger OS=Echinococcus granulosus GN=EGR_09019 PE=3 SV=1	Transport of Molecules	U6J9G0	27486911	2
*Beta-1,3-galactosyl-O-glycosyl-glycoprotein beta-1,6-N-acetylglucosaminyltransferase OS=Echinococcus granulosus GN=EGR_08745 PE=4 SV=1	Metabolism	W6U5H4	519187359	2
*Xaa-Pro aminopeptidase OS=Echinococcus granulosus GN=EGR_01660 PE=4 SV=1	Metabolism	W6UQT0	292682927	2
Non-lysosomal glucosylceramidase OS=Echinococcus granulosus GN=EGR_06717 PE=4 SV=1	Metabolism	W6UBE4	416666667	2
*Histone H4 OS=Echinococcus granulosus GN=EGR_10657 PE=3 SV=1	General	W6ULY2	114285714	2
*Excitatory amino acid transporter OS=Echinococcus granulosus GN=EGR_01269 PE=4 SV=1	Transport of Molecules	W6USM3	12987013	2
*Exocyst complex component 2 OS=Echinococcus granulosus GN=EGR_02420 PE=4 SV=1	Vesicle mediated transport/membrane trafficking	W6V812	367054611	3	Yes
*Actin-related protein 2/3 complex subunit 1A OS=Echinococcus granulosus GN=EGR_03338 PE=4 SV=1	General	W6UTT8	591549296	2
*Long-chain-fatty-acid--CoA ligase 5 OS=Echinococcus granulosus GN=EGR_00707 PE=4 SV=1	Metabolism	W6USB7	710526316	2
*Syntaxin-binding protein OS=Echinococcus granulosus GN=EGR_06796 PE=3 SV=1	Vesicle mediated transport/membrane trafficking	W6UXU3	265095729	2	Yes
*PCTP protein OS=Echinococcus granulosus GN=EGR_00228 PE=4 SV=1	Metabolism	U6IUL2	618892508	2
Zinc transporter OS=Echinococcus granulosus GN=EGR_01629 PE=4 SV=1	Transport of Molecules	W6UY68	306306306	2
*Myosin-XV OS=Echinococcus granulosus GN=EGR_09608 PE=4 SV=1	General	W6U362	714285714	2
*Expressed protein OS=Echinococcus granulosus GN=EGR_07945 PE=4 SV=1	Uncharacterized	U6JME9	284872299	3
*Serine/threonine-protein phosphatase OS=Echinococcus granulosus GN=EGR_04555 PE=3 SV=1	Signal Transduction	W6UHJ6	316546763	2
*Integrin alpha ina-1 OS=Echinococcus granulosus GN=EGR_00285 PE=3 SV=1	Developmental Biology/Cellular migration	W6UWK5	394957983	2
*Actin-related protein 2/3 complex subunit 3 OS=Echinococcus granulosus GN=EGR_02541 PE=4 SV=1	General	W6UMH8	220517737	3
*Expressed protein OS=Echinococcus granulosus GN=EGR_02661 PE=4 SV=1	Uncharacterized	U6J5W7	285714286	2
*Aminopeptidase OS=Echinococcus granulosus GN=EGR_07486 PE=3 SV=1	Metabolism	W6UW20	367170626	3
*Calcyphosin-like protein OS=Echinococcus granulosus GN=EGR_02766 PE=4 SV=1	Calcium homeostasis	W6UMM7	837209302	2
*Adenylate kinase OS=Echinococcus granulosus GN=EGR_04123 PE=3 SV=1	Metabolism	W6UHX6	123655914	2
*Annexin OS=Echinococcus granulosus GN=EGR_01899 PE=3 SV=1	Calcium homeostasis	W6UQ91	52173913	2
Scavenger receptor class B member OS=Echinococcus granulosus GN=EGR_01923 PE=3 SV=1	Immune System/Host interaction	W6V978	728241563	3
Charged multivesicular body protein 3 OS=Echinococcus granulosus GN=EGR_01905 PE=4 SV=1	Vesicle mediated transport/membrane trafficking	W6V9R5	717488789	2
*Uncharacterized protein OS=Echinococcus granulosus GN=EGR_09757 PE=4 SV=1	Uncharacterized	W6U2P3	9375	2
Huntingtin-interacting protein OS=Echinococcus granulosus GN=EGR_09352 PE=4 SV=1	Vesicle mediated transport/membrane trafficking	W6U5E8	298826041	2
*Uncharacterized protein OS=Echinococcus granulosus GN=EGR_09889 PE=4 SV=1	Uncharacterized	W6U3U1	126888218	2
*Synaptobrevin YKT6 OS=Echinococcus granulosus GN=EGR_01324 PE=3 SV=1	Vesicle mediated transport/membrane trafficking	W6USQ5	135849057	3
Ag5 OS=Echinococcus granulosus GN=EGR_04862 PE=2 SV=1	Antigens	I1WXU1	723140496	3
*Delta-aminolevulinic acid dehydratase OS=Echinococcus granulosus GN=EGR_01040 PE=3 SV=1	Metabolism	U6JCH2	549450549	2
Uncharacterized protein OS=Echinococcus granulosus GN=EGR_11266 PE=4 SV=1	Uncharacterized	W6U6B2	157024793	2
*Pyruvate kinase OS=Echinococcus granulosus GN=EGR_02895 PE=3 SV=1	Metabolism	W6UM60	373134328	2
*Peptidyl-prolyl cis-trans isomerase OS=Echinococcus granulosus GN=EGR_04073 PE=4 SV=1	Immune System/Host interaction	U6JC62	165467626	2
*Cofilin/actin-depolymerizing factor OS=Echinococcus granulosus GN=EGR_03925 PE=3 SV=1	General	W6UIF3	120481928	2
*Malignant T cell-amplified sequence OS=Echinococcus granulosus GN=EGR_01340 PE=4 SV=1	Developmental Biology/Cellular migration	W6UYJ6	222882615	3
*Dihydropteridine reductase OS=Echinococcus granulosus GN=EGR_07925 PE=4 SV=1	Metabolism	W6U7P4	739130435	2
Eukaryotic translation initiation OS=Echinococcus granulosus GN=EGR_01220 PE=4 SV=1	Metabolism	U6J6D7	606060606	2
*Universal stress protein OS=Echinococcus granulosus GN=EGR_00040 PE=4 SV=1	Signal Transduction	U6IV64	155172414	2
*Uncharacterized protein OS=Echinococcus granulosus GN=EGR_00168 PE=4 SV=1	Uncharacterized	W6VD71	105263158	2
*Density-regulated protein OS=Echinococcus granulosus GN=EGR_02540 PE=4 SV=1	Metabolism	W6V8A6	171270718	2
*Cupin 2 barrel domain containing protein OS=Echinococcus granulosus GN=EGR_02662 PE=4 SV=1	Antigens	U6IZE6	323809524	2
Serine/threonine-protein kinase OS=Echinococcus granulosus GN=EGR_03126 PE=4 SV=1	Signal Transduction	W6UKP2	198300283	2
*Dynein light chain OS=Echinococcus granulosus GN=EGR_03187 PE=4 SV=1	General	U6J1C5	337078652	2
*Twinfilin-1 OS=Echinococcus granulosus GN=EGR_02670 PE=4 SV=1	General	W6UN57	501474926	2
CRAL-TRIO domain-containing protein C3H8.02 OS=Echinococcus granulosus GN=EGR_06398 PE=4 SV=1	Transport of Molecules	W6UKV9	481586402	3
cGMP-dependent protein kinase, isozyme OS=Echinococcus granulosus GN=EGR_08399 PE=4 SV=1	Signal Transduction	W6U8K9	223214286	2
*Dynamin-1 OS=Echinococcus granulosus GN=EGR_06728 PE=3 SV=1	General	W6UCL4	0.832238	2
*Expressed conserved protein OS=Echinococcus granulosus GN=EGR_00080 PE=4 SV=1	Uncharacterized	U6IV22	888888889	2
*Multidrug resistance protein OS=Echinococcus granulosus GN=EGR_00326 PE=4 SV=1	Transport of Molecules	W6V269	163934426	2
*Growth factor receptor-bound protein OS=Echinococcus granulosus GN=EGR_09709 PE=4 SV=1	Developmental Biology/Cellular migration	W6U2U7	668523677	2
*Putative beta-D-xylosidase 2 OS=Echinococcus granulosus GN=EGR_08086 PE=4 SV=1	Metabolism	W6UG30	226190476	2
*Crumbs protein OS=Echinococcus granulosus GN=EGR_06623 PE=4 SV=1	Developmental Biology/Cellular migration	W6UY90	583090379	2
*Non-specific serine/threonine protein kinase OS=Echinococcus granulosus GN=EGR_07379 PE=4 SV=1	Signal Transduction	W6UW67	251630941	2	Yes
*Calcium-binding protein 39-like protein OS=Echinococcus granulosus GN=EGR_03984 PE=4 SV=1	Calcium homeostasis	W6UJ03	520231214	2
*Calmodulin OS=Echinococcus granulosus GN=EGR_01226 PE=4 SV=1	Calcium homeostasis	W6US59	100694444	2
*Uncharacterized protein OS=Echinococcus granulosus GN=EGR_09176 PE=4 SV=1	Uncharacterized	W6UCI3	607287449	2
*Lipoxygenasey domain-containing protein OS=Echinococcus granulosus GN=EGR_03471 PE=4 SV=1	Developmental Biology/Cellular migration	W6UTG3	110619469	2
*Tryptophanyl-tRNA synthetase, cytoplasmic OS=Echinococcus granulosus GN=EGR_08272 PE=4 SV=1	Metabolism	W6U8T3	364238411	2
Seryl tRNA Synthetase OS=Echinococcus granulosus GN=EGR_08439 PE=4 SV=1	Metabolism	U6JFG3	354609929	2
*Sodium-dependent transporter OS=Echinococcus granulosus GN=EGR_05624 PE=4 SV=1	Transport of Molecules	W6V0Z8	502692998	2
*Glutamate receptor U1 OS=Echinococcus granulosus GN=EGR_05049 PE=4 SV=1	Signal Transduction	W6UGF4	360824742	2
*Leucine-rich repeat-containing protein 57 OS=Echinococcus granulosus GN=EGR_04838 PE=4 SV=1	Immune System/Host interaction	W6UFQ5	136546185	2
*Calpain-B OS=Echinococcus granulosus GN=EGR_08035 PE=3 SV=1	Calcium homeostasis	U6JR38	235910878	2
*Exocyst complex component 3 OS=Echinococcus granulosus GN=EGR_07171 PE=4 SV=1	Vesicle mediated transport/membrane trafficking	W6UWW8	463320463	3
*Rho-guanine nucleotide exchange factor OS=Echinococcus granulosus GN=EGR_07907 PE=4 SV=1	Metabolism	W6U7S4	347490347	2
*Neurocalcin OS=Echinococcus granulosus GN=EGR_08954 PE=4 SV=1	Calcium homeostasis	W6U757	240837696	3
Uncharacterized protein OS=Echinococcus granulosus GN=EGR_01663 PE=4 SV=1	Uncharacterized	W6USF9	808080808	2
*Uncharacterized protein OS=Echinococcus granulosus GN=EGR_02967 PE=4 SV=1	Uncharacterized	W6UL07	645933014	2
*Tegument antigen OS=Echinococcus granulosus GN=EGR_09689 PE=4 SV=1	Antigens	U6JGV2	130434783	2
*Kyphoscoliosis peptidase OS=Echinococcus granulosus GN=EGR_05545 PE=4 SV=1	Metabolism	W6UFI9	145808019	2
*Spliceosome RNA helicase BAT1 OS=Echinococcus granulosus GN=EGR_06510 PE=4 SV=1	Metabolism	W6UKL4	375275938	2
*Developmentally-regulated GTP-binding protein OS=Echinococcus granulosus GN=EGR_06647 PE=4 SV=1	General	W6UCN0	769230769	2
*Dynein light chain LC6, flagellar outer arm OS=Echinococcus granulosus GN=EGR_06165 PE=4 SV=1	General	W6UDQ8	20	2
*26S proteasome non ATPase regulatory subunit 8 OS=Echinococcus granulosus GN=EGR_00176 PE=4 SV=1	Metabolism	U6J1G7	996168582	2	Yes
*Microtubule-associated protein OS=Echinococcus granulosus GN=EGR_06609 PE=4 SV=1	General	W6UBN6	158273381	2
*Metallo-beta-lactamase domain-containing protein OS=Echinococcus granulosus GN=EGR_07073 PE=4 SV=1	Metabolism	W6U9K1	121848739	2
*Putative global transcription activator SNF2L1 OS=Echinococcus granulosus GN=EGR_07033 PE=3 SV=1	Metabolism	W6U9R4	151843818	2
*Serine/threonine-protein kinase R1 OS=Echinococcus granulosus GN=EGR_07184 PE=4 SV=1	Signal Transduction	W6UIP3	705882353	2	Yes
*Translationally-controlled tumor protein (TCTP) OS=Echinococcus granulosus GN=EGR_08597 PE=3 SV=1	Developmental Biology/Cellular migration	W6UT00	639534884	2
Maspardin OS=Echinococcus granulosus GN=EGR_08706 PE=4 SV=1	Immune System/Host interaction	W6U7Y4	7.5	2
*indicates a new protein respect to our previous report Nicolao et al., 2019 [13]
